# Supplementary material for: Crystal structure of di­methyl­formamidium bis­(tri­fluoro­methane­sulfon­yl)amide: an ionic liquid
Source: Acta Crystallogr E Crystallogr Commun. 2016 Aug 12;72(Pt 9):1290–2. doi: 10.1107/S2056989016012251 (PMC5120709; doi:10.1107/S2056989016012251)
Supplement: Supplementary file 1 [file e-72-01290-sup1.cif]

##############################################################################
#                                                                            #
# This CIF contains the data in a paper accepted for publication in          #
# Acta Crystallographica Section E. It conforms to the requirements of       #
# Notes for Authors for Acta Crystallographica Section E, and has been       #
# peer reviewed under the auspices of the IUCr Commission on Journals.       #
#                                                                            #
# Full details of the Crystallographic Information File format               #
# are given in the paper "The Crystallographic Information File (CIF):       #
# a New Standard Archive File for Crystallography" by S. R. Hall, F. H.      #
# Allen and I. D. Brown [Acta Cryst. (1991), A47, 655-685].                  #
#                                                                            #
# The current version of the core CIF dictionary is obtainable from          #
# ftp://ftp.iucr.org/pub/cif_core.dic.                                       #
#                                                                            #
# Software is freely available for graphical display of the structure(s)     #
# in this CIF. For information consult the CIF software page                 #
# http://www.iucr.org/resources/cif/software.                                #
#                                                                            #
# This file may be used for bona fide research purposes within the           #
# scientific community so long as proper attribution is given to the journal # 
# article from which it was obtained.                                        #
#                                                                            #
##############################################################################
data_I
_database_code_depnum_ccdc_archive 'CCDC 1496417'
_audit_creation_method
;
Olex2 1.2
(compiled 2016.02.19 svn.r3266 for OlexSys, GUI svn.r5155)
;
_journal_date_recd_electronic     2016-05-14
_journal_date_accepted     2016-07-27
_journal_name_full     'Acta Crystallographica, Section E'
_journal_year     2016
_journal_volume     72
_journal_issue      9
_journal_page_first     1290
_journal_page_last     1292
_journal_paper_category     GO
_journal_paper_doi     10.1107/S2056989016012251
_journal_coeditor_code     HB7586
_publ_contact_author_name     'Molly O'Hagan'
_publ_contact_author_address
;
Pacific Northwest National Laboratory
PO Box 999 MSIN: K2-57
Richland, WA 99352
USA
;
_publ_contact_author_email     Molly.OHagan@pnnl.gov
_publ_contact_author_fax     ?
_publ_contact_author_phone     ?
_publ_section_title
;
Crystal structure of dimethylformamidium bis(trifluoromethanesulfonyl)amide: an
ionic liquid
;
_publ_section_title_footnote     .
loop_
    _publ_author_name
    _publ_author_footnote
    _publ_author_address
    'Cardenas, Allan Jay P.' .
;
Pacific Northwest National Laboratory
PO Box 999 MSIN: K2-57
Richland, WA 99352
USA
;
    'O'Hagan, Molly' .
;
Pacific Northwest National Laboratory
PO Box 999 MSIN: K2-57
Richland, WA 99352
USA
;
_publ_section_synopsis
;
The cation and anion of the title salt are linked by an O---H...N hydrogen bond
and a C---H...O interaction, resulting in a high viscosity and a
crystallization temperature slightly lower than ambient temperature.
;
_chemical_name_systematic
;
Dimethylformamidium bis(trifluoromethanesulfonyl)amide
;
_chemical_name_common     ?
_chemical_formula_moiety     'C3 H8 N O +, C2 F6 N O4 S2 -'
_chemical_formula_sum     'C5 H8 F6 N2 O5 S2'
_chemical_formula_iupac     'C3 H8 N O +, C2 F6 N O4 S2 -'
_chemical_formula_weight     354.25
_chemical_melting_point     ?
_space_group_crystal_system     orthorhombic
_space_group_name_H-M_alt     'P 21 21 21'
_space_group_name_Hall     'P 2ac 2ab'
loop_
    _space_group_symop_id
    _space_group_symop_operation_xyz
    1 'x, y, z'
    2 '-x+1/2, -y, z+1/2'
    3 'x+1/2, -y+1/2, -z'
    4 '-x, y+1/2, -z+1/2'
_cell_length_a     9.0254(9)
_cell_length_b     11.4601(12)
_cell_length_c     12.3621(14)
_cell_angle_alpha     90.00
_cell_angle_beta     90.00
_cell_angle_gamma     90.00
_cell_volume     1278.6(2)
_cell_formula_units_Z     4
_cell_measurement_reflns_used     9937
_cell_measurement_theta_min     2.42
_cell_measurement_theta_max     31.46
_cell_measurement_temperature     100
_exptl_crystal_description     block
_exptl_crystal_colour     'colourless'
_exptl_crystal_size_max     0.40
_exptl_crystal_size_mid     0.30
_exptl_crystal_size_min     0.30
_exptl_crystal_density_diffrn     1.840
_exptl_crystal_density_meas     ?
_exptl_crystal_density_method     'not measured'
_exptl_crystal_F_000     712
_exptl_absorpt_coefficient_mu     0.512
_exptl_absorpt_correction_type     multi-scan
_exptl_absorpt_process_details
;
(SADABS; Bruker, 2015)
;
_exptl_absorpt_correction_T_min     0.5817
_exptl_absorpt_correction_T_max     0.7462
_exptl_special_details
;
Absorption correction: SADABS-2014/5 (Bruker,2014/5) was used for absorption
correction.
wR2(int) was 0.0777 before and 0.0530 after correction.
The Ratio of minimum to maximum transmission is 0.7795.
The \l/2 correction factor is 0.00150.
;
_diffrn_ambient_temperature     100
_diffrn_radiation_type     MoK\a
_diffrn_radiation_wavelength     0.71073
_diffrn_radiation_monochromator     graphite
_diffrn_measurement_device_type     'Bruker APEXII CCD'
_diffrn_measurement_method     '\f and \w scans'
_diffrn_detector_area_resol_mean     ?
_diffrn_reflns_number     15926
_diffrn_reflns_av_R_equivalents     0.0332
_diffrn_reflns_theta_min     2.42
_diffrn_reflns_theta_max     31.68
_diffrn_reflns_theta_full     31.68
_diffrn_measured_fraction_theta_max     0.989
_diffrn_measured_fraction_theta_full     0.989
_diffrn_reflns_limit_h_min     -13
_diffrn_reflns_limit_h_max     12
_diffrn_reflns_limit_k_min     -16
_diffrn_reflns_limit_k_max     16
_diffrn_reflns_limit_l_min     -17
_diffrn_reflns_limit_l_max     18
_diffrn_standards_number     0
_diffrn_standards_interval_count     ?
_diffrn_standards_interval_time     ?
_diffrn_standards_decay_%     ?
_refine_special_details
;
 Refinement of F^2^ against ALL reflections.  The weighted R-factor wR and
 goodness of fit S are based on F^2^, conventional R-factors R are based
 on F, with F set to zero for negative F^2^. The threshold expression of
 F^2^ > 2sigma(F^2^) is used only for calculating R-factors(gt) etc. and is
 not relevant to the choice of reflections for refinement.  R-factors based
 on F^2^ are statistically about twice as large as those based on F, and R-
 factors based on ALL data will be even larger.
;
_reflns_number_total     4274
_reflns_number_gt     3989
_reflns_threshold_expression     I>2\s(I)
_refine_ls_structure_factor_coef     Fsqd
_refine_ls_matrix_type     full
_refine_ls_R_factor_all     0.0280
_refine_ls_R_factor_gt     0.0254
_refine_ls_wR_factor_gt     0.0645
_refine_ls_wR_factor_ref     0.0658
_refine_ls_goodness_of_fit_ref     1.059
_refine_ls_restrained_S_all     1.059
_refine_ls_number_reflns     4274
_refine_ls_number_parameters     187
_refine_ls_number_restraints     0
_refine_ls_hydrogen_treatment     constr
_refine_ls_weighting_scheme     calc
_refine_ls_weighting_details
                 'calc w=1/[\s^2^(Fo^2^)+(0.0363P)^2^] where P=(Fo^2^+2Fc^2^)/3'
_atom_sites_solution_hydrogens     geom
_atom_sites_solution_primary     direct
_atom_sites_solution_secondary     difmap
_refine_ls_shift/su_max     0.001
_refine_ls_shift/su_mean     0.000
_refine_diff_density_max     0.288
_refine_diff_density_min     -0.303
_refine_ls_extinction_method     none
_refine_ls_extinction_coef     ?
_refine_ls_abs_structure_details
;
Flack (1983)
;
_refine_ls_abs_structure_Flack     -0.01(4)
loop_
    _atom_type_symbol
    _atom_type_description
    _atom_type_scat_dispersion_real
    _atom_type_scat_dispersion_imag
    _atom_type_scat_source
    'C' 'C' 0.0033 0.0016
                         'International Tables Vol C Tables 4.2.6.8 and 6.1.1.4'
    'H' 'H' 0.0000 0.0000
                         'International Tables Vol C Tables 4.2.6.8 and 6.1.1.4'
    'N' 'N' 0.0061 0.0033
                         'International Tables Vol C Tables 4.2.6.8 and 6.1.1.4'
    'O' 'O' 0.0106 0.0060
                         'International Tables Vol C Tables 4.2.6.8 and 6.1.1.4'
    'F' 'F' 0.0171 0.0103
                         'International Tables Vol C Tables 4.2.6.8 and 6.1.1.4'
    'S' 'S' 0.1246 0.1234
                         'International Tables Vol C Tables 4.2.6.8 and 6.1.1.4'
_computing_data_collection
;
APEX2 (Bruker, 2013)
;
_computing_cell_refinement
;
SAINT (Bruker, 2013)
;
_computing_data_reduction
;
SAINT (Bruker, 2013)
;
_computing_structure_solution
;
SHELXS97 (Sheldrick, 2008)
;
_computing_structure_refinement
;
SHELXL2014 (Sheldrick, 2015)
;
_computing_molecular_graphics
;
<i>OLEX2</i> (Dolomanov <i>et al.</i>,  2009)
;
_computing_publication_material
;
<i>OLEX2</i> (Dolomanov <i>et al.</i>,  2009)
;
loop_
    _atom_site_type_symbol
    _atom_site_label
    _atom_site_fract_x
    _atom_site_fract_y
    _atom_site_fract_z
    _atom_site_U_iso_or_equiv
    _atom_site_adp_type
    _atom_site_calc_flag
    _atom_site_occupancy
    _atom_site_disorder_assembly
    _atom_site_disorder_group
    S S1 0.95481(3) 0.01794(3) 0.22331(2) 0.02018(7) Uani d 1 . .
    S S2 1.05136(3) -0.05314(3) 0.43097(2) 0.01784(6) Uani d 1 . .
    C C3 1.44513(14) 0.35694(12) 0.10155(11) 0.0239(2) Uani d 1 . .
    H H3A 1.3456 0.3670 0.0757 0.036 Uiso calc 1 . .
    H H3B 1.5095 0.3401 0.0417 0.036 Uiso calc 1 . .
    H H3C 1.4774 0.4272 0.1366 0.036 Uiso calc 1 . .
    F F1 1.14157(11) -0.10684(12) 0.11057(9) 0.0507(3) Uani d 1 . .
    F F2 1.09712(11) 0.15500(8) 0.51280(8) 0.0352(2) Uani d 1 . .
    F F3 0.97455(13) 0.03798(10) 0.61557(7) 0.0455(3) Uani d 1 . .
    F F4 0.92510(12) -0.09329(9) 0.04146(7) 0.0428(3) Uani d 1 . .
    F F5 0.96239(14) -0.20423(8) 0.17885(9) 0.0472(3) Uani d 1 . .
    F F6 0.86942(10) 0.11845(9) 0.47659(8) 0.0413(2) Uani d 1 . .
    O O1 0.80609(10) -0.00178(9) 0.25752(9) 0.0324(3) Uani d 1 . .
    O O2 0.99064(13) 0.11860(9) 0.16080(8) 0.0338(3) Uani d 1 . .
    O O3 1.19216(10) -0.08639(9) 0.47431(8) 0.0276(2) Uani d 1 . .
    O O4 0.92949(10) -0.13268(9) 0.43684(8) 0.0250(2) Uani d 1 . .
    N N1 1.07837(11) 0.00592(10) 0.31584(9) 0.0210(2) Uani d 1 . .
    N N2 1.44952(11) 0.25990(9) 0.17894(8) 0.01757(19) Uani d 1 . .
    O O5 1.33633(10) 0.11905(9) 0.27429(9) 0.0260(2) Uani d 1 . .
    C C1 0.99834(15) -0.10436(13) 0.13368(11) 0.0246(3) Uani d 1 . .
    C C2 0.99431(14) 0.07208(13) 0.51356(11) 0.0253(3) Uani d 1 . .
    C C6 1.59693(13) 0.22881(13) 0.22087(12) 0.0275(3) Uani d 1 . .
    H H6A 1.5879 0.1646 0.2703 0.041 Uiso calc 1 . .
    H H6B 1.6389 0.2947 0.2578 0.041 Uiso calc 1 . .
    H H6C 1.6602 0.2068 0.1618 0.041 Uiso calc 1 . .
    C C4 1.33073(12) 0.20433(11) 0.20528(10) 0.0193(2) Uani d 1 . .
    H H4 1.2405 0.2254 0.1747 0.023 Uiso calc 1 . .
    H H5 1.265(3) 0.0923(19) 0.2902(16) 0.051(6) Uiso d 1 . .
loop_
    _atom_site_aniso_label
    _atom_site_aniso_U_11
    _atom_site_aniso_U_22
    _atom_site_aniso_U_33
    _atom_site_aniso_U_12
    _atom_site_aniso_U_13
    _atom_site_aniso_U_23
    S1 0.02305(12) 0.01838(15) 0.01912(13) 0.00063(11) -0.00390(11) 0.00356(11)
    S2 0.01587(10) 0.01937(14) 0.01828(12) -0.00017(10) -0.00079(10) 0.00504(11)
    C3 0.0222(5) 0.0239(7) 0.0257(6) -0.0006(5) 0.0031(5) 0.0054(5)
    F1 0.0329(5) 0.0708(8) 0.0485(6) 0.0044(5) 0.0119(4) -0.0170(6)
    F2 0.0436(5) 0.0245(5) 0.0374(5) -0.0066(4) -0.0092(4) -0.0004(4)
    F3 0.0703(7) 0.0429(6) 0.0232(4) -0.0029(6) 0.0124(5) 0.0005(4)
    F4 0.0657(7) 0.0352(5) 0.0276(4) -0.0002(5) -0.0181(5) -0.0046(4)
    F5 0.0837(8) 0.0191(4) 0.0389(5) -0.0046(5) 0.0122(6) 0.0027(4)
    F6 0.0301(4) 0.0410(6) 0.0530(6) 0.0141(4) -0.0011(4) -0.0103(5)
    O1 0.0185(4) 0.0475(7) 0.0310(5) 0.0074(4) -0.0046(4) 0.0018(5)
    O2 0.0586(7) 0.0185(5) 0.0244(5) -0.0065(5) -0.0123(5) 0.0063(4)
    O3 0.0198(4) 0.0349(6) 0.0282(5) 0.0041(4) -0.0056(4) 0.0067(4)
    O4 0.0234(4) 0.0233(5) 0.0282(5) -0.0052(3) 0.0004(4) 0.0070(4)
    N1 0.0199(4) 0.0258(6) 0.0174(4) -0.0036(4) -0.0020(4) 0.0069(4)
    N2 0.0162(4) 0.0197(5) 0.0167(4) 0.0011(4) 0.0015(4) -0.0013(4)
    O5 0.0199(4) 0.0285(5) 0.0295(5) -0.0032(4) 0.0019(4) 0.0088(4)
    C1 0.0294(5) 0.0225(7) 0.0220(6) -0.0014(5) 0.0003(5) 0.0024(5)
    C2 0.0275(5) 0.0252(7) 0.0231(6) -0.0001(5) 0.0006(5) 0.0013(5)
    C6 0.0166(5) 0.0322(8) 0.0336(7) -0.0001(5) -0.0030(5) 0.0034(6)
    C4 0.0172(4) 0.0223(6) 0.0184(5) -0.0003(4) 0.0013(4) -0.0011(5)
_geom_special_details
;
 All esds (except the esd in the dihedral angle between two l.s. planes)
 are estimated using the full covariance matrix.  The cell esds are taken
 into account individually in the estimation of esds in distances, angles
 and torsion angles; correlations between esds in cell parameters are only
 used when they are defined by crystal symmetry.  An approximate (isotropic)
 treatment of cell esds is used for estimating esds involving l.s. planes.
;
loop_
    _geom_bond_atom_site_label_1
    _geom_bond_atom_site_label_2
    _geom_bond_site_symmetry_2
    _geom_bond_distance
    _geom_bond_publ_flag
    S1 O1 . 1.4253(10) ?
    S1 O2 . 1.4256(11) ?
    S1 N1 . 1.6035(11) ?
    S1 C1 . 1.8293(15) ?
    S2 O3 . 1.4307(9) ?
    S2 O4 . 1.4304(9) ?
    S2 N1 . 1.5947(11) ?
    S2 C2 . 1.8349(15) ?
    C3 H3A . 0.9600 ?
    C3 H3B . 0.9600 ?
    C3 H3C . 0.9600 ?
    C3 N2 . 1.4675(16) ?
    F1 C1 . 1.3242(16) ?
    F2 C2 . 1.3282(16) ?
    F3 C2 . 1.3321(16) ?
    F4 C1 . 1.3239(16) ?
    F5 C1 . 1.3141(17) ?
    F6 C2 . 1.3273(16) ?
    N2 C6 . 1.4716(15) ?
    N2 C4 . 1.2888(15) ?
    O5 C4 . 1.2983(16) ?
    O5 H5 . 0.74(2) ?
    C6 H6A . 0.9600 ?
    C6 H6B . 0.9600 ?
    C6 H6C . 0.9600 ?
    C4 H4 . 0.9300 ?
loop_
    _geom_angle_atom_site_label_1
    _geom_angle_atom_site_label_2
    _geom_angle_atom_site_label_3
    _geom_angle_site_symmetry_1
    _geom_angle_site_symmetry_3
    _geom_angle
    _geom_angle_publ_flag
    O1 S1 O2 . . 120.18(7) ?
    O1 S1 N1 . . 115.44(6) ?
    O1 S1 C1 . . 105.10(7) ?
    O2 S1 N1 . . 107.36(6) ?
    O2 S1 C1 . . 104.06(7) ?
    N1 S1 C1 . . 102.53(6) ?
    O3 S2 N1 . . 108.15(6) ?
    O3 S2 C2 . . 104.43(6) ?
    O4 S2 O3 . . 119.62(6) ?
    O4 S2 N1 . . 115.68(6) ?
    O4 S2 C2 . . 104.73(6) ?
    N1 S2 C2 . . 101.98(6) ?
    H3A C3 H3B . . 109.5 ?
    H3A C3 H3C . . 109.5 ?
    H3B C3 H3C . . 109.5 ?
    N2 C3 H3A . . 109.5 ?
    N2 C3 H3B . . 109.5 ?
    N2 C3 H3C . . 109.5 ?
    S2 N1 S1 . . 124.53(6) ?
    C3 N2 C6 . . 115.95(10) ?
    C4 N2 C3 . . 121.11(11) ?
    C4 N2 C6 . . 122.92(11) ?
    C4 O5 H5 . . 116.8(16) ?
    F1 C1 S1 . . 110.90(11) ?
    F4 C1 S1 . . 109.94(10) ?
    F4 C1 F1 . . 107.68(12) ?
    F5 C1 S1 . . 110.91(10) ?
    F5 C1 F1 . . 108.30(13) ?
    F5 C1 F4 . . 109.03(13) ?
    F2 C2 S2 . . 111.07(9) ?
    F2 C2 F3 . . 108.06(11) ?
    F3 C2 S2 . . 109.56(10) ?
    F6 C2 S2 . . 111.09(9) ?
    F6 C2 F2 . . 107.72(12) ?
    F6 C2 F3 . . 109.25(12) ?
    N2 C6 H6A . . 109.5 ?
    N2 C6 H6B . . 109.5 ?
    N2 C6 H6C . . 109.5 ?
    H6A C6 H6B . . 109.5 ?
    H6A C6 H6C . . 109.5 ?
    H6B C6 H6C . . 109.5 ?
    N2 C4 O5 . . 120.37(11) ?
    N2 C4 H4 . . 119.8 ?
    O5 C4 H4 . . 119.8 ?
loop_
    _geom_torsion_atom_site_label_1
    _geom_torsion_atom_site_label_2
    _geom_torsion_atom_site_label_3
    _geom_torsion_atom_site_label_4
    _geom_torsion_site_symmetry_1
    _geom_torsion_site_symmetry_2
    _geom_torsion_site_symmetry_3
    _geom_torsion_site_symmetry_4
    _geom_torsion
    _geom_torsion_publ_flag
    C3 N2 C4 O5 . . . . -179.64(11) ?
    O1 S1 N1 S2 . . . . 14.69(11) ?
    O1 S1 C1 F1 . . . . -169.55(11) ?
    O1 S1 C1 F4 . . . . 71.48(11) ?
    O1 S1 C1 F5 . . . . -49.18(12) ?
    O2 S1 N1 S2 . . . . 151.76(9) ?
    O2 S1 C1 F1 . . . . 63.26(12) ?
    O2 S1 C1 F4 . . . . -55.70(11) ?
    O2 S1 C1 F5 . . . . -176.36(10) ?
    O3 S2 N1 S1 . . . . 159.07(8) ?
    O3 S2 C2 F2 . . . . 55.11(11) ?
    O3 S2 C2 F3 . . . . -64.20(10) ?
    O3 S2 C2 F6 . . . . 174.99(10) ?
    O4 S2 N1 S1 . . . . 21.78(11) ?
    O4 S2 C2 F2 . . . . -178.35(9) ?
    O4 S2 C2 F3 . . . . 62.34(10) ?
    O4 S2 C2 F6 . . . . -58.47(11) ?
    N1 S1 C1 F1 . . . . -48.50(12) ?
    N1 S1 C1 F4 . . . . -167.47(9) ?
    N1 S1 C1 F5 . . . . 71.88(11) ?
    N1 S2 C2 F2 . . . . -57.43(10) ?
    N1 S2 C2 F3 . . . . -176.74(9) ?
    N1 S2 C2 F6 . . . . 62.45(11) ?
    C1 S1 N1 S2 . . . . -98.96(9) ?
    C2 S2 N1 S1 . . . . -91.20(9) ?
    C6 N2 C4 O5 . . . . 2.30(19) ?
loop_
    _geom_hbond_atom_site_label_D
    _geom_hbond_atom_site_label_H
    _geom_hbond_atom_site_label_A
    _geom_hbond_site_symmetry_A
    _geom_hbond_distance_DH
    _geom_hbond_distance_HA
    _geom_hbond_distance_DA
    _geom_hbond_angle_DHA
    O5 H5 N1 . 0.74(3) 1.98(3) 2.7139(14) 172(2)
    C4 H4 O2 . 0.93 2.57 3.2694(16) 132
    C4 H4 O4 4_755 0.93 2.63 3.4773(16) 152
