# Supplementary material for: Crystal structure of di­methyl­formamidium bis­(tri­fluoro­methane­sulfon­yl)amide: an ionic liquid
Source: Acta Crystallogr E Crystallogr Commun. 2016 Aug 12;72(Pt 9):1290–2. doi: 10.1107/S2056989016012251 (PMC5120709; doi:10.1107/S2056989016012251)
Supplement: Supplementary file 2 [file e-72-01290-Isup2.hkl]

# 
# h,k,l, Fc-squared, Fo-squared, sigma(Fo-squared) and status flag 
# 
data_I
_shelx_title ' fukl in P2(1)2(1)2(1)' 
_shelx_refln_list_code          4 
_shelx_F_calc_maximum      180.10 
_exptl_crystal_F_000       712.00 
_reflns_d_resolution_high  0.6767 
 
loop_ 
 _symmetry_equiv_pos_as_xyz 
 'x, y, z' 
 '-x+1/2, -y, z+1/2' 
 'x+1/2, -y+1/2, -z' 
 '-x, y+1/2, -z+1/2' 
 
_cell_length_a     9.0254 
_cell_length_b    11.4601 
_cell_length_c    12.3621 
_cell_angle_alpha  90.000 
_cell_angle_beta   90.000 
_cell_angle_gamma  90.000 
 
_shelx_F_squared_multiplier     1.000 
 
loop_ 
 _refln_index_h 
 _refln_index_k 
 _refln_index_l 
 _refln_F_squared_calc 
 _refln_F_squared_meas 
 _refln_F_squared_sigma 
 _refln_observed_status 
   4   0   0       42.38       42.39      2.67 o 
   6   0   0       33.10       54.00      2.54 o 
   8   0   0     2628.31     2608.59     91.58 o 
  10   0   0      808.46      781.48     31.46 o 
   1   1   0       87.83       82.29      2.22 o 
   2   1   0     1078.88     1025.29     26.67 o 
   3   1   0     1253.62     1224.64     27.40 o 
   4   1   0     2441.48     2549.48     49.03 o 
   5   1   0     2126.85     2064.30     39.86 o 
   6   1   0      221.10      228.47      7.25 o 
   7   1   0      167.13      155.90      5.23 o 
   8   1   0     1511.20     1425.31     25.08 o 
   9   1   0      105.63      106.65      3.59 o 
  10   1   0        5.90        6.71      1.71 o 
  11   1   0      176.23      163.00      5.94 o 
  12   1   0       72.81       78.69      3.67 o 
   0   2   0    15620.09    13480.52    518.32 o 
   1   2   0      839.73      820.02     11.29 o 
   2   2   0     3431.48     3094.33     39.76 o 
   3   2   0     2949.13     2992.47     38.37 o 
   4   2   0     1867.41     1920.51     30.40 o 
   5   2   0       73.58       67.34      2.18 o 
   6   2   0       52.29       70.62      2.56 o 
   7   2   0      402.83      371.70      6.64 o 
   8   2   0      832.92      808.73     13.40 o 
   9   2   0      717.30      644.34     14.66 o 
  10   2   0      273.34      270.38      7.63 o 
  11   2   0        2.57        6.75      1.43 o 
  12   2   0      264.29      259.27      8.95 o 
  13   2   0        8.26       13.60      2.67 o 
   1   3   0      978.46      970.85     12.22 o 
   2   3   0     7340.46     7307.52     93.98 o 
   3   3   0     1853.10     2069.24     28.56 o 
   4   3   0       28.53       51.34      3.07 o 
   5   3   0      984.63     1073.19     21.40 o 
   6   3   0      398.06      368.18      7.22 o 
   7   3   0      380.10      363.65      9.22 o 
   8   3   0      873.11      837.21     16.26 o 
   9   3   0       33.08       33.84      3.46 o 
  10   3   0       93.98       94.22      5.25 o 
  11   3   0       76.13       84.10      3.12 o 
  12   3   0        5.66        5.37      1.97 o 
  13   3   0       63.48       71.46      5.87 o 
   0   4   0     1908.74     1905.46     33.46 o 
   1   4   0        5.27        3.71      0.71 o 
   2   4   0      345.09      343.74      5.51 o 
   3   4   0      986.24      973.19     15.00 o 
   4   4   0     2346.52     2462.54     36.47 o 
   5   4   0      450.50      455.30      8.21 o 
   6   4   0      437.95      443.46      8.12 o 
   7   4   0      664.05      665.31     18.99 o 
   8   4   0     1033.91     1004.20     20.59 o 
   9   4   0      147.19      141.70      5.13 o 
  10   4   0      123.66      128.29      4.45 o 
  11   4   0      110.37      106.03      4.63 o 
  12   4   0      183.90      189.87     15.64 o 
   1   5   0     1116.21     1155.66     19.43 o 
   2   5   0     1440.21     1480.68     21.03 o 
   3   5   0      120.54      125.39      3.54 o 
   4   5   0     4513.00     4526.80     71.79 o 
   5   5   0       98.24       85.71      2.70 o 
   6   5   0     2919.46     2775.68     54.62 o 
   7   5   0     1392.60     1333.80     27.19 o 
   8   5   0      271.00      235.60      6.31 o 
   9   5   0       61.38       65.64      3.75 o 
  10   5   0        2.55        1.39      1.25 o 
  11   5   0       58.34       59.89      3.67 o 
  12   5   0       76.17       68.81      4.42 o 
   0   6   0      189.50      217.12      7.02 o 
   1   6   0       83.11       87.73      2.61 o 
   2   6   0        8.42        7.63      1.72 o 
   3   6   0        0.74        0.43      0.99 o 
   4   6   0       18.29       21.19      1.72 o 
   5   6   0      108.96      126.38      3.69 o 
   6   6   0      379.17      362.46      9.12 o 
   7   6   0       35.21       37.37      3.16 o 
   8   6   0      153.21      136.62      4.67 o 
   9   6   0        0.04       -0.34      1.35 o 
  10   6   0        4.57        3.54      1.63 o 
  11   6   0       32.76       34.98      2.78 o 
  12   6   0        8.40        3.47      5.60 o 
   1   7   0      539.49      563.35      9.74 o 
   2   7   0       69.81       66.47      3.18 o 
   3   7   0        0.16        2.57      1.13 o 
   4   7   0     2719.09     2774.38     49.39 o 
   5   7   0      475.64      442.12     12.24 o 
   6   7   0     1275.86     1348.66     28.12 o 
   7   7   0     1370.45     1293.81     27.67 o 
   8   7   0       36.56       41.85      3.33 o 
   9   7   0       26.52       22.49      2.67 o 
  10   7   0        0.94        0.67      1.67 o 
  11   7   0        9.56        5.63      1.96 o 
  12   7   0        6.05        6.13      6.67 o 
   0   8   0     2364.33     2418.98     48.31 o 
   1   8   0     4149.27     4274.12     60.39 o 
   2   8   0       14.61       16.41      1.57 o 
   3   8   0        0.55        4.18      1.52 o 
   4   8   0      351.24      340.17      8.19 o 
   5   8   0        0.01       -0.74      1.80 o 
   6   8   0        2.21       -0.11      1.71 o 
   7   8   0       18.26       18.29      2.66 o 
   8   8   0        0.49        0.79      1.87 o 
   9   8   0       10.94        9.01      2.59 o 
  10   8   0        2.71        2.25      1.95 o 
  11   8   0       32.61       34.86      3.45 o 
   1   9   0      330.68      314.47      7.28 o 
   2   9   0      207.54      203.86      6.08 o 
   3   9   0     1945.22     1953.63     40.42 o 
   4   9   0     1644.80     1657.83     36.48 o 
   5   9   0     1752.80     1784.00     42.89 o 
   6   9   0      657.00      651.46     18.04 o 
   7   9   0      199.03      193.30      7.77 o 
   8   9   0      438.53      437.68     13.31 o 
   9   9   0        9.20        8.24      2.49 o 
  10   9   0       83.99       90.65      5.03 o 
  11   9   0       10.01        5.48      3.51 o 
   0  10   0      181.29      212.74     26.13 o 
   1  10   0      708.78      707.93     16.92 o 
   2  10   0      323.02      324.13     12.05 o 
   3  10   0      437.60      449.41     11.95 o 
   4  10   0        7.36        5.54      2.14 o 
   5  10   0       36.16       32.90      3.68 o 
   6  10   0      560.74      556.08     16.29 o 
   7  10   0       79.23       75.19      5.36 o 
   8  10   0       66.56       53.45      7.45 o 
   9  10   0      139.91      145.63      7.13 o 
  10  10   0      131.42      132.63      6.33 o 
   1  11   0        0.04        0.23      2.51 o 
   2  11   0      261.48      264.58     15.42 o 
   3  11   0        4.68        9.05      2.82 o 
   4  11   0       77.74       76.93      5.92 o 
   5  11   0       69.95       60.85      5.52 o 
   6  11   0       85.46       75.78     11.01 o 
   7  11   0      140.02      132.23      7.17 o 
   8  11   0       84.88       85.64      6.84 o 
   9  11   0       44.53       45.99      4.64 o 
  10  11   0        5.19        2.85      3.52 o 
   0  12   0      296.89      307.15     20.80 o 
   1  12   0      263.52      267.18     13.48 o 
   2  12   0      178.30      183.12     11.12 o 
   3  12   0      260.00      278.67     11.44 o 
   4  12   0        5.50        8.39      3.71 o 
   5  12   0        9.33        9.77      3.65 o 
   6  12   0       57.61       53.46      6.01 o 
   7  12   0      170.05      193.35     10.81 o 
   8  12   0        1.09        0.75      3.11 o 
   9  12   0      184.40      201.19     11.33 o 
   1  13   0        7.82        8.91      4.43 o 
   2  13   0        2.40       -3.20      3.76 o 
   3  13   0        0.43       -3.33      3.96 o 
   4  13   0        2.00        0.80      6.13 o 
   5  13   0        7.75       11.20      6.93 o 
   6  13   0        8.95       11.43      4.42 o 
   7  13   0      119.77      151.83      9.98 o 
   8  13   0        5.96        6.55      3.89 o 
   0  14   0       31.66       34.39      9.33 o 
   1  14   0     1017.36     1080.47     37.33 o 
   2  14   0        0.43        2.68      4.36 o 
   3  14   0      246.66      247.69     19.73 o 
   4  14   0        6.99        0.80      6.93 o 
   5  14   0        2.91        4.80      6.93 o 
   6  14   0       44.62       51.46     10.66 o 
   7  14   0      195.42      206.37     18.66 o 
   1  15   0        3.22        3.76      5.60 o 
   2  15   0       93.19       82.80     11.24 o 
   3  15   0       10.69        7.20      7.73 o 
   4  15   0       37.84       39.99     10.40 o 
   5  15   0        1.47        5.07      7.47 o 
   6  15   0        8.27        6.93      7.47 o 
   0  16   0       40.44       38.39     10.66 o 
   1  16   0      228.33      265.32     15.83 o 
   2  16   0       15.32       12.00      8.53 o 
   3  16   0      126.21      133.31     17.06 o 
   4  16   0        1.95       -1.87      6.67 o 
   2   0   1     2668.09     2663.45     41.78 o 
   3   0   1     3950.10     3835.38    103.13 o 
   4   0   1     4182.62     4169.19     92.52 o 
   5   0   1      261.63      335.58     14.24 o 
   6   0   1     3904.88     4003.79    110.46 o 
   7   0   1      448.09      410.41     10.26 o 
   8   0   1        0.07        1.78      1.27 o 
   9   0   1       80.74       74.49      4.02 o 
  10   0   1      151.29      136.91      5.56 o 
  11   0   1      227.78      237.03     11.46 o 
  12   0   1        9.83        9.30      1.59 o 
 -13   1   1       23.97       26.13      3.20 o 
 -12   1   1       44.05       43.83      3.19 o 
 -11   1   1       94.66       83.83      4.32 o 
 -10   1   1       94.14       92.54      4.21 o 
  -9   1   1       94.93      108.63      5.69 o 
  -8   1   1     1017.40     1029.40     18.08 o 
  -7   1   1      919.54      920.13     19.01 o 
  -6   1   1      642.15      634.68     13.00 o 
  -5   1   1      241.35      248.27      7.27 o 
  -4   1   1     1506.91     1642.86     28.90 o 
  -3   1   1       43.82       53.72      1.88 o 
  -2   1   1      635.34      614.29      8.64 o 
  -1   1   1     5310.93     5272.04     82.81 o 
   0   1   1      334.68      335.16      5.87 o 
   1   1   1     5351.54     5312.65     85.88 o 
   2   1   1      623.56      621.20     10.35 o 
   3   1   1       48.61       53.63      2.74 o 
   4   1   1     1540.86     1707.27     69.59 o 
   5   1   1      239.86      244.01     16.77 o 
   6   1   1      641.43      642.27     22.93 o 
   7   1   1      897.16      868.01     15.99 o 
   8   1   1     1005.36      975.05     24.98 o 
   9   1   1       92.92       91.29      3.77 o 
  10   1   1       91.83       89.48      2.86 o 
  11   1   1      101.42       93.06      2.82 o 
  12   1   1       44.88       45.06      4.00 o 
 -13   2   1      113.23      121.05      7.47 o 
 -12   2   1       59.13       61.76      4.02 o 
 -11   2   1      119.15      114.50      5.16 o 
 -10   2   1       28.58       27.52      3.50 o 
  -9   2   1      743.87      736.33     22.33 o 
  -8   2   1       11.21        9.04      1.68 o 
  -7   2   1     1393.45     1420.15     27.76 o 
  -6   2   1      713.08      725.62     13.01 o 
  -5   2   1      106.66       88.15      2.36 o 
  -4   2   1      378.13      351.03      6.12 o 
  -3   2   1      278.37      330.66      5.03 o 
  -2   2   1     2223.21     2126.23     23.86 o 
  -1   2   1    12720.65    11917.51    158.44 o 
   0   2   1      786.22      778.42     10.77 o 
   1   2   1    12713.00    11675.05    160.37 o 
   2   2   1     2261.85     2141.47     27.53 o 
   3   2   1      279.20      336.07      6.32 o 
   4   2   1      391.07      360.79     11.39 o 
   5   2   1      112.01       96.38      4.68 o 
   6   2   1      694.98      700.52     16.57 o 
   7   2   1     1397.75     1374.91     28.63 o 
   8   2   1        9.13        9.36      1.28 o 
   9   2   1      742.60      708.27     15.04 o 
  10   2   1       28.10       28.40      2.04 o 
  11   2   1      110.78      106.30      3.43 o 
  12   2   1       61.88       65.03      4.93 o 
 -13   3   1       87.58       93.59      6.93 o 
 -12   3   1       97.30       99.76      5.35 o 
 -11   3   1       55.40       56.16      3.32 o 
 -10   3   1      200.02      198.37      4.76 o 
  -9   3   1      293.91      284.78      7.54 o 
  -8   3   1     1304.43     1216.79     24.69 o 
  -7   3   1      556.97      541.94     10.45 o 
  -6   3   1      448.92      410.95     13.39 o 
  -5   3   1     1463.32     1447.72     21.98 o 
  -4   3   1     1007.08      993.80     15.39 o 
  -3   3   1     2673.16     2657.92     32.79 o 
  -2   3   1      102.54      123.90      2.06 o 
  -1   3   1     1383.27     1359.20     17.15 o 
   0   3   1      970.61      920.24     12.39 o 
   1   3   1     1393.29     1391.92     19.26 o 
   2   3   1      107.16      130.89      2.79 o 
   3   3   1     2713.40     2688.10     46.41 o 
   4   3   1     1038.42     1035.64     18.19 o 
   5   3   1     1495.49     1510.44     29.12 o 
   6   3   1      442.46      409.06      7.80 o 
   7   3   1      564.97      545.79     10.51 o 
   8   3   1     1283.15     1234.69     20.16 o 
   9   3   1      296.61      286.75      7.03 o 
  10   3   1      205.73      206.18      5.54 o 
  11   3   1       55.61       57.86      4.62 o 
  12   3   1       98.96      103.10      4.61 o 
  13   3   1       86.69       95.18      9.33 o 
 -12   4   1      113.21      128.78      9.33 o 
 -11   4   1       78.98       78.28      4.30 o 
 -10   4   1       22.85       25.55      2.30 o 
  -9   4   1      505.13      494.68     10.98 o 
  -8   4   1      157.80      159.53      4.58 o 
  -7   4   1      858.33      830.93     17.62 o 
  -6   4   1       90.89       86.30      3.06 o 
  -5   4   1     1623.82     1627.54     22.99 o 
  -4   4   1      144.90      167.50      5.33 o 
  -3   4   1     2940.52     3031.77     37.64 o 
  -2   4   1      828.84      861.76     12.51 o 
  -1   4   1     1896.19     1949.76     25.94 o 
   0   4   1      195.65      181.56      3.15 o 
   1   4   1     1962.87     2007.51     27.48 o 
   2   4   1      824.87      863.94     14.44 o 
   3   4   1     3011.54     3112.40     59.52 o 
   4   4   1      140.93      159.10      4.39 o 
   5   4   1     1619.46     1634.15     26.59 o 
   6   4   1       92.25       85.33      3.42 o 
   7   4   1      867.19      857.12     14.51 o 
   8   4   1      159.79      159.75      6.34 o 
   9   4   1      512.07      493.50     11.44 o 
  10   4   1       23.37       27.15      2.92 o 
  11   4   1       77.55       79.90      3.42 o 
  12   4   1      112.26      116.20      7.20 o 
 -12   5   1      157.43      155.90      7.31 o 
 -11   5   1       40.87       44.10      2.73 o 
 -10   5   1      156.83      159.08      4.67 o 
  -9   5   1        6.05        7.73      1.44 o 
  -8   5   1      482.30      465.33     10.87 o 
  -7   5   1      168.59      163.80      7.54 o 
  -6   5   1     1027.64     1009.30     18.55 o 
  -5   5   1      239.96      236.05      4.62 o 
  -4   5   1      690.03      740.24     11.77 o 
  -3   5   1      460.66      457.99      8.40 o 
  -2   5   1      342.35      374.14      6.66 o 
  -1   5   1      299.83      294.71      5.13 o 
   0   5   1     1074.96      989.44     17.59 o 
   1   5   1      309.57      299.72      4.52 o 
   2   5   1      314.59      332.23      6.37 o 
   3   5   1      474.52      479.16     10.00 o 
   4   5   1      658.95      716.04     13.90 o 
   5   5   1      228.92      218.51      5.36 o 
   6   5   1     1025.50      983.08     20.69 o 
   7   5   1      171.46      162.78      4.85 o 
   8   5   1      492.64      482.15     10.00 o 
   9   5   1        7.13        6.54      1.37 o 
  10   5   1      159.75      170.75      4.72 o 
  11   5   1       41.09       46.18      3.31 o 
  12   5   1      160.08      159.79     20.66 o 
 -12   6   1        2.82       11.20      6.13 o 
 -11   6   1       85.14       79.90      3.88 o 
 -10   6   1       18.25       19.57      2.98 o 
  -9   6   1      124.81      107.81      4.83 o 
  -8   6   1       16.13       12.60      1.78 o 
  -7   6   1      851.21      818.42     17.99 o 
  -6   6   1      695.43      655.89     14.65 o 
  -5   6   1     1283.96     1270.03     21.51 o 
  -4   6   1      364.48      371.94      7.36 o 
  -3   6   1     1384.89     1445.97     20.77 o 
  -2   6   1      254.36      277.25      5.00 o 
  -1   6   1     1412.64     1573.26     24.00 o 
   0   6   1      154.62      168.29      3.12 o 
   1   6   1     1417.43     1556.58     22.41 o 
   2   6   1      251.47      275.73      5.49 o 
   3   6   1     1402.92     1431.41     26.30 o 
   4   6   1      356.80      370.31      8.08 o 
   5   6   1     1292.45     1282.92     21.64 o 
   6   6   1      689.74      662.82     14.63 o 
   7   6   1      860.65      844.71     18.03 o 
   8   6   1       15.72       13.12      1.77 o 
   9   6   1      125.86      110.17      4.03 o 
  10   6   1       17.61       16.78      2.13 o 
  11   6   1       87.69       81.32      4.75 o 
  12   6   1        2.41        5.60      6.13 o 
 -12   7   1       45.41       37.59      8.80 o 
 -11   7   1       73.49       71.52      6.58 o 
 -10   7   1      230.61      244.62      8.25 o 
  -9   7   1      178.27      173.12      6.70 o 
  -8   7   1       61.11       55.59      3.92 o 
  -7   7   1      400.13      385.27     11.26 o 
  -6   7   1      466.67      461.35     11.55 o 
  -5   7   1     1560.02     1536.14     28.14 o 
  -4   7   1      270.34      274.55      6.10 o 
  -3   7   1      486.79      473.55      8.49 o 
  -2   7   1      433.64      433.56      7.30 o 
  -1   7   1       44.01       40.68      1.84 o 
   0   7   1      347.65      321.85      5.13 o 
   1   7   1       50.13       51.78      2.01 o 
   2   7   1      419.72      416.31      7.75 o 
   3   7   1      483.63      469.26      8.89 o 
   4   7   1      251.88      260.54      6.57 o 
   5   7   1     1520.34     1501.96     28.11 o 
   6   7   1      474.96      471.32     11.32 o 
   7   7   1      388.62      376.57      9.84 o 
   8   7   1       66.65       62.19      4.11 o 
   9   7   1      178.26      181.38      6.31 o 
  10   7   1      232.12      246.34      8.13 o 
  11   7   1       76.49       70.53      5.16 o 
  12   7   1       47.87       36.53      9.07 o 
 -11   8   1       22.61       18.42      3.52 o 
 -10   8   1       51.15       59.42      4.31 o 
  -9   8   1       99.98      105.12      8.59 o 
  -8   8   1       28.58       24.67      2.93 o 
  -7   8   1        9.06       11.15      2.34 o 
  -6   8   1       32.77       28.14      3.03 o 
  -5   8   1       81.24       77.41      4.62 o 
  -4   8   1      211.09      222.31      6.34 o 
  -3   8   1      193.39      206.64      4.85 o 
  -2   8   1     1326.94     1344.80     20.11 o 
  -1   8   1      672.81      671.56     11.57 o 
   0   8   1      221.68      217.68      4.38 o 
   1   8   1      664.42      669.35     11.57 o 
   2   8   1     1320.56     1375.74     24.28 o 
   3   8   1      189.07      182.85      5.54 o 
   4   8   1      218.03      229.35      5.30 o 
   5   8   1       77.83       75.10      4.53 o 
   6   8   1       32.56       32.09      3.13 o 
   7   8   1        8.60        8.53      2.23 o 
   8   8   1       28.54       30.54      3.21 o 
   9   8   1       98.95      103.43      5.42 o 
  10   8   1       50.83       59.30      4.02 o 
  11   8   1       23.51       21.38      2.88 o 
 -11   9   1       65.98       71.77      6.55 o 
 -10   9   1       84.49       87.72      5.45 o 
  -9   9   1      134.05      143.59      6.82 o 
  -8   9   1      380.49      379.14     12.03 o 
  -7   9   1      134.20      138.72      6.55 o 
  -6   9   1      660.69      652.00     20.89 o 
  -5   9   1      181.62      176.91      7.24 o 
  -4   9   1      163.06      156.51      6.01 o 
  -3   9   1     1094.25     1060.00     23.16 o 
  -2   9   1     1165.53     1183.34     24.18 o 
  -1   9   1     2007.43     1968.63     33.14 o 
   0   9   1      305.90      302.30      5.74 o 
   1   9   1     1997.66     1979.55     33.18 o 
   2   9   1     1182.60     1184.63     22.91 o 
   3   9   1     1076.53     1041.65     23.12 o 
   4   9   1      176.23      174.85      6.25 o 
   5   9   1      173.79      170.29      7.26 o 
   6   9   1      655.66      674.30     18.30 o 
   7   9   1      132.53      138.14      6.57 o 
   8   9   1      381.01      376.16     11.98 o 
   9   9   1      131.15      141.13      6.17 o 
  10   9   1       83.90       83.26      4.95 o 
  11   9   1       63.86       73.31      7.54 o 
 -10  10   1       42.50       37.09      4.03 o 
  -9  10   1       21.26       20.94      3.36 o 
  -8  10   1       99.30      104.91      6.12 o 
  -7  10   1      131.02      134.47      7.71 o 
  -6  10   1       17.58       15.40      3.01 o 
  -5  10   1      215.17      218.46      8.63 o 
  -4  10   1      184.15      186.24      6.81 o 
  -3  10   1      390.29      388.70     10.88 o 
  -2  10   1      333.85      352.36     10.04 o 
  -1  10   1     1066.35     1061.82     23.98 o 
   0  10   1      941.78      954.06     21.48 o 
   1  10   1     1069.23     1082.36     23.92 o 
   2  10   1      329.48      341.31      9.89 o 
   3  10   1      394.89      397.74     10.95 o 
   4  10   1      179.11      180.54      6.80 o 
   5  10   1      215.42      217.42      8.63 o 
   6  10   1       19.76       15.61      2.97 o 
   7  10   1      128.47      134.38      6.81 o 
   8  10   1      100.66      103.09      6.06 o 
   9  10   1       21.69       22.76      3.57 o 
  10  10   1       44.85       40.98      3.95 o 
 -10  11   1       88.85       91.29      8.10 o 
  -9  11   1       96.55       93.59      8.67 o 
  -8  11   1       56.53       58.36      5.05 o 
  -7  11   1       73.03       71.55      5.43 o 
  -6  11   1      210.50      199.04      8.65 o 
  -5  11   1      330.66      344.93     12.38 o 
  -4  11   1      192.58      189.41     10.13 o 
  -3  11   1      239.27      239.82     11.40 o 
  -2  11   1      119.64      126.45      6.94 o 
  -1  11   1      708.15      723.83     20.31 o 
   0  11   1      141.09      166.32      9.99 o 
   1  11   1      696.92      697.93     24.98 o 
   2  11   1      120.87      130.32      6.86 o 
   3  11   1      236.81      238.89      9.49 o 
   4  11   1      193.75      195.18      8.65 o 
   5  11   1      336.64      347.27     11.97 o 
   6  11   1      209.13      202.75      9.21 o 
   7  11   1       74.39       71.23      5.73 o 
   8  11   1       57.27       56.11      5.06 o 
   9  11   1       93.15       90.62      5.65 o 
  10  11   1       88.38       77.61      6.77 o 
  -9  12   1       26.77       27.58      8.67 o 
  -8  12   1      320.11      340.84     14.88 o 
  -7  12   1       55.39       59.99      6.40 o 
  -6  12   1       59.09       59.16      7.87 o 
  -5  12   1       57.08       49.12      5.88 o 
  -4  12   1       72.27       70.89      6.86 o 
  -3  12   1      311.27      303.73     11.41 o 
  -2  12   1      523.66      521.71     20.55 o 
  -1  12   1       33.85       33.19      5.46 o 
   0  12   1      695.04      701.10     25.64 o 
   1  12   1       32.34       36.52      5.94 o 
   2  12   1      542.33      527.16     20.74 o 
   3  12   1      298.88      287.98     14.33 o 
   4  12   1       75.45       65.42      6.34 o 
   5  12   1       58.87       64.06      6.66 o 
   6  12   1       59.22       60.72      6.53 o 
   7  12   1       54.95       56.09      6.28 o 
   8  12   1      321.83      325.91     32.33 o 
   9  12   1       25.83       27.03      7.00 o 
  -8  13   1       95.59      105.69      8.57 o 
  -7  13   1      114.47      118.30     14.66 o 
  -6  13   1       72.82       84.13      7.81 o 
  -5  13   1       33.06       38.13      9.60 o 
  -4  13   1       11.67        8.80      7.20 o 
  -3  13   1       37.86       41.34      6.64 o 
  -2  13   1      297.38      304.93     15.36 o 
  -1  13   1       36.53       37.07      6.13 o 
   0  13   1      342.27      342.58     16.21 o 
   1  13   1       38.91       34.74      6.03 o 
   2  13   1      289.73      303.58     15.46 o 
   3  13   1       38.88       45.33      9.60 o 
   4  13   1       11.05        9.60      6.67 o 
   5  13   1       35.26       36.26      9.07 o 
   6  13   1       74.35       74.92     11.73 o 
   7  13   1      114.77      129.47      9.29 o 
   8  13   1       96.95       96.40      9.02 o 
  -7  14   1       62.76       48.53     10.66 o 
  -6  14   1      133.65      121.85     15.20 o 
  -5  14   1      141.98      146.91     16.00 o 
  -4  14   1       26.73       22.93      8.53 o 
  -3  14   1      233.43      235.96     20.00 o 
  -2  14   1      371.19      375.32     18.00 o 
  -1  14   1       28.65       33.35      6.22 o 
   0  14   1      241.34      251.53     14.14 o 
   1  14   1       29.22       27.46      6.31 o 
   2  14   1      376.82      408.18     18.36 o 
   3  14   1      232.73      248.49     20.26 o 
   4  14   1       26.28       15.73      8.27 o 
   5  14   1      139.82      115.98     14.66 o 
   6  14   1      133.49      130.65     15.20 o 
   7  14   1       59.11       47.46     10.66 o 
  -6  15   1       40.46       42.39     10.93 o 
  -5  15   1       10.60        9.07      7.73 o 
  -4  15   1       15.47        9.87      7.73 o 
  -3  15   1       32.35       28.80      9.60 o 
  -2  15   1      186.74      188.90     13.29 o 
  -1  15   1       66.86       72.29      8.94 o 
   0  15   1      111.71      122.52     12.66 o 
   1  15   1       67.51       75.07     11.73 o 
   2  15   1      191.08      195.97     19.20 o 
   3  15   1       33.39       32.26      9.33 o 
   4  15   1       15.63       14.13      8.53 o 
   5  15   1       10.68       10.40      8.27 o 
   6  15   1       38.99       44.26     10.93 o 
  -4  16   1       25.04       20.00      9.87 o 
  -3  16   1      102.23      106.12     15.20 o 
  -2  16   1       97.10       91.72     14.93 o 
  -1  16   1       16.90       20.53      7.47 o 
   0  16   1      137.30      150.72     12.44 o 
   1  16   1       17.55       15.20      6.22 o 
   2  16   1       92.28      105.85     15.73 o 
   3  16   1      102.78      111.18     16.00 o 
   4  16   1       24.58       19.73      9.60 o 
   0   0   2      129.27      128.39     10.51 o 
   1   0   2        2.98        0.65      0.37 o 
   2   0   2      272.32      249.23      4.56 o 
   3   0   2     1193.77     1164.55     17.29 o 
   4   0   2     1045.21     1040.10     18.36 o 
   5   0   2     3538.29     3346.61     88.70 o 
   6   0   2      654.51      647.29     13.38 o 
   7   0   2      682.50      712.65     17.29 o 
   8   0   2      201.05      189.13      8.80 o 
   9   0   2        1.42        3.52      1.77 o 
  10   0   2       37.76       35.86      4.40 o 
  11   0   2       11.65        9.75      2.16 o 
  12   0   2        9.45        5.60      2.67 o 
  13   0   2        0.08        0.00      1.87 o 
 -13   1   2      103.85      113.32      7.20 o 
 -12   1   2       33.22       31.71      3.60 o 
 -11   1   2       94.02       98.75      4.99 o 
 -10   1   2      232.87      224.89      8.48 o 
  -9   1   2        3.72        7.37      2.05 o 
  -8   1   2      930.89      931.56     23.45 o 
  -7   1   2     1640.83     1632.21     32.16 o 
  -6   1   2     1151.94     1159.36     20.55 o 
  -5   1   2     2145.60     2165.66     37.53 o 
  -4   1   2      600.83      648.74     11.92 o 
  -3   1   2      124.07      132.72      2.63 o 
  -2   1   2     1242.46     1286.20     15.32 o 
  -1   1   2     2463.31     2350.27     25.90 o 
   0   1   2      646.95      633.07     11.40 o 
   1   1   2     2415.77     2282.91     28.22 o 
   2   1   2     1239.60     1309.95     16.03 o 
   3   1   2      146.46      158.85      2.62 o 
   4   1   2      602.55      656.58      9.98 o 
   5   1   2     2160.93     2133.91     37.29 o 
   6   1   2     1159.32     1139.97     25.40 o 
   7   1   2     1636.16     1611.08     32.12 o 
   8   1   2      936.90      940.39     26.02 o 
   9   1   2        5.05        7.64      1.32 o 
  10   1   2      227.54      230.28      5.57 o 
  11   1   2       95.92      103.30      5.38 o 
  12   1   2       31.77       27.46      3.73 o 
 -13   2   2      111.68      110.92      7.47 o 
 -12   2   2       34.57       35.79      4.53 o 
 -11   2   2      128.77      125.14      4.70 o 
 -10   2   2        5.94        5.42      1.69 o 
  -9   2   2      250.12      246.89      9.05 o 
  -8   2   2       40.62       34.44      3.19 o 
  -7   2   2     1936.00     1947.73     38.36 o 
  -6   2   2      402.37      385.42      6.82 o 
  -5   2   2     2557.11     2782.14     41.00 o 
  -4   2   2      432.31      428.45      9.03 o 
  -3   2   2     4652.20     4923.92     59.70 o 
  -2   2   2      484.90      490.82      6.06 o 
  -1   2   2     1138.45     1174.73     22.25 o 
   0   2   2      613.81      526.04      8.82 o 
   1   2   2     1175.77     1186.27     14.32 o 
   2   2   2      500.73      515.35      6.78 o 
   3   2   2     4635.90     4879.22     74.22 o 
   4   2   2      437.54      422.31      6.89 o 
   5   2   2     2548.22     2826.01     51.97 o 
   6   2   2      407.17      387.59      8.50 o 
   7   2   2     1957.39     1931.92     38.71 o 
   8   2   2       42.06       39.69      2.14 o 
   9   2   2      253.46      239.25      8.93 o 
  10   2   2        6.49        4.15      1.16 o 
  11   2   2      131.22      129.38      4.08 o 
  12   2   2       33.79       32.19      2.10 o 
 -12   3   2       27.36       26.90      3.19 o 
 -11   3   2       80.40       77.43      3.35 o 
 -10   3   2       28.89       28.65      3.58 o 
  -9   3   2      472.79      469.60     12.00 o 
  -8   3   2      108.93      101.53      3.14 o 
  -7   3   2     2310.97     2290.06     37.59 o 
  -6   3   2       87.23       75.20      2.91 o 
  -5   3   2      475.43      460.51      7.32 o 
  -4   3   2      701.97      782.70     11.42 o 
  -3   3   2     2378.89     2414.15     27.61 o 
  -2   3   2        1.69        2.88      0.74 o 
  -1   3   2     6774.91     6673.94     81.13 o 
   0   3   2      486.29      525.68      7.44 o 
   1   3   2     6753.05     6639.79     77.27 o 
   2   3   2        1.43        3.15      1.01 o 
   3   3   2     2450.53     2521.42     39.16 o 
   4   3   2      705.10      779.91     14.44 o 
   5   3   2      509.05      508.82      9.49 o 
   6   3   2       85.12       77.25      3.77 o 
   7   3   2     2307.03     2366.33     65.20 o 
   8   3   2      106.29      100.77      2.90 o 
   9   3   2      469.14      469.16     10.70 o 
  10   3   2       28.44       29.96      2.06 o 
  11   3   2       78.03       79.30      3.21 o 
  12   3   2       28.74       30.45      2.13 o 
 -12   4   2      111.39      117.31      9.33 o 
 -11   4   2       70.58       69.64      9.13 o 
 -10   4   2       37.91       39.42      2.25 o 
  -9   4   2      457.34      430.61      9.86 o 
  -8   4   2      418.64      397.36      8.22 o 
  -7   4   2      757.64      751.64     14.41 o 
  -6   4   2      807.66      792.59     15.79 o 
  -5   4   2      333.81      369.52      6.55 o 
  -4   4   2      418.24      450.82      6.76 o 
  -3   4   2     2757.33     2824.50     33.38 o 
  -2   4   2     1995.28     2041.39     35.84 o 
  -1   4   2     7467.22     7406.90     90.54 o 
   0   4   2    24512.68    22972.51    316.17 o 
   1   4   2     7492.98     7451.04     86.38 o 
   2   4   2     1968.31     1997.49     30.10 o 
   3   4   2     2812.10     2864.30     55.46 o 
   4   4   2      436.86      473.69     10.13 o 
   5   4   2      340.81      378.11      7.79 o 
   6   4   2      828.34      852.81     17.34 o 
   7   4   2      771.42      778.20     13.34 o 
   8   4   2      425.10      401.73      8.44 o 
   9   4   2      459.71      421.95      8.89 o 
  10   4   2       41.35       39.31      2.60 o 
  11   4   2       74.30       74.78      3.40 o 
  12   4   2      109.31      113.05      5.89 o 
 -12   5   2       23.39       22.36      4.15 o 
 -11   5   2      193.16      193.95     12.23 o 
 -10   5   2      131.01      121.52      4.90 o 
  -9   5   2      210.47      214.60      6.54 o 
  -8   5   2      277.40      247.19      6.65 o 
  -7   5   2      204.72      196.62      5.03 o 
  -6   5   2       39.03       39.15      2.16 o 
  -5   5   2      671.58      707.58     11.67 o 
  -4   5   2       89.03       77.98      2.46 o 
  -3   5   2     2911.12     2952.93     36.31 o 
  -2   5   2     1000.61     1030.50     14.18 o 
  -1   5   2     2238.97     2230.16     30.99 o 
   0   5   2       28.49       21.76      1.65 o 
   1   5   2     2193.78     2191.64     27.57 o 
   2   5   2      981.43     1024.71     20.00 o 
   3   5   2     2884.87     2883.50     57.59 o 
   4   5   2       87.53       80.43      3.20 o 
   5   5   2      680.61      722.42     15.30 o 
   6   5   2       38.72       42.00      2.87 o 
   7   5   2      210.88      212.60     11.32 o 
   8   5   2      275.19      248.22      9.23 o 
   9   5   2      213.85      215.98      5.61 o 
  10   5   2      130.36      119.17      3.91 o 
  11   5   2      194.33      194.81      8.93 o 
  12   5   2       25.11        5.07      6.13 o 
 -12   6   2       94.99       76.52     10.13 o 
 -11   6   2      391.81      412.08     11.66 o 
 -10   6   2       38.14       36.51      3.13 o 
  -9   6   2      357.37      360.45     10.51 o 
  -8   6   2      408.39      402.82     11.40 o 
  -7   6   2       14.05       12.28      1.58 o 
  -6   6   2      221.30      218.87      5.74 o 
  -5   6   2       73.89       82.67      2.63 o 
  -4   6   2      843.26      840.08     12.64 o 
  -3   6   2       57.60       74.22      2.15 o 
  -2   6   2      265.98      254.08      4.78 o 
  -1   6   2      497.02      455.87      7.97 o 
   0   6   2     3594.41     3626.74     47.31 o 
   1   6   2      494.19      446.69      7.86 o 
   2   6   2      276.70      260.69      5.42 o 
   3   6   2       57.88       68.63      3.18 o 
   4   6   2      842.28      843.06     18.06 o 
   5   6   2       72.55       81.14      3.21 o 
   6   6   2      211.81      204.80      6.34 o 
   7   6   2       13.73       14.26      1.77 o 
   8   6   2      412.97      396.16     12.88 o 
   9   6   2      352.75      351.30      8.31 o 
  10   6   2       37.14       37.32      2.86 o 
  11   6   2      395.42      404.21     30.29 o 
  12   6   2       95.75       86.39     11.73 o 
 -12   7   2      150.98      112.25     13.60 o 
 -11   7   2      181.70      188.85      7.16 o 
 -10   7   2       97.29       99.19      5.09 o 
  -9   7   2      100.09      109.84      8.48 o 
  -8   7   2        6.57        4.73      1.97 o 
  -7   7   2       25.92       26.95      2.46 o 
  -6   7   2      127.07      116.59      4.21 o 
  -5   7   2       14.88       15.11      1.66 o 
  -4   7   2      300.41      269.61      5.75 o 
  -3   7   2      327.47      338.89      5.87 o 
  -2   7   2       17.65       20.40      1.49 o 
  -1   7   2     1796.55     1798.21     27.60 o 
   0   7   2      305.72      355.44      6.73 o 
   1   7   2     1801.89     1794.28     25.82 o 
   2   7   2       21.38       21.89      1.84 o 
   3   7   2      336.94      350.56      7.11 o 
   4   7   2      294.16      280.46      7.38 o 
   5   7   2       13.92       14.77      2.62 o 
   6   7   2      129.53      114.88      4.56 o 
   7   7   2       27.62       35.91      5.07 o 
   8   7   2        8.08        8.39      2.01 o 
   9   7   2      101.98      112.12      8.16 o 
  10   7   2       94.51      100.35      5.08 o 
  11   7   2      183.23      192.59      7.85 o 
  12   7   2      149.28      113.05     14.13 o 
 -11   8   2      102.54      103.14      8.67 o 
 -10   8   2       58.82       59.66      4.28 o 
  -9   8   2      227.48      241.30      8.65 o 
  -8   8   2      426.99      434.07     12.81 o 
  -7   8   2      107.05       98.56      5.33 o 
  -6   8   2       87.79       87.92      4.70 o 
  -5   8   2      477.57      461.12     11.55 o 
  -4   8   2      667.78      670.13     13.80 o 
  -3   8   2      990.30      989.39     20.78 o 
  -2   8   2      594.99      579.34      9.60 o 
  -1   8   2      562.79      567.63      9.31 o 
   0   8   2     2261.06     2326.82     36.04 o 
   1   8   2      549.66      539.02      9.25 o 
   2   8   2      584.85      573.32     11.08 o 
   3   8   2      978.92      989.77     17.35 o 
   4   8   2      658.99      655.26     12.38 o 
   5   8   2      478.86      462.57     13.27 o 
   6   8   2       90.67       89.90      5.79 o 
   7   8   2      113.34      109.25      6.14 o 
   8   8   2      425.02      413.46     11.93 o 
   9   8   2      230.37      244.02      9.20 o 
  10   8   2       59.93       61.34      4.16 o 
  11   8   2      101.93      107.64      5.90 o 
 -11   9   2       96.41      106.61      8.58 o 
 -10   9   2       75.72       80.45      5.74 o 
  -9   9   2        5.39        4.39      2.38 o 
  -8   9   2      124.45      119.29      6.16 o 
  -7   9   2       28.70       30.57      3.52 o 
  -6   9   2      450.38      441.31     13.27 o 
  -5   9   2       63.45       65.38      5.98 o 
  -4   9   2      395.38      403.08     10.74 o 
  -3   9   2      488.65      474.69     12.31 o 
  -2   9   2      985.86      959.84     21.35 o 
  -1   9   2      896.56      873.37     15.99 o 
   0   9   2     1161.91     1109.10     19.44 o 
   1   9   2      901.30      867.12     15.97 o 
   2   9   2      988.78      940.98     21.25 o 
   3   9   2      491.72      473.82     12.15 o 
   4   9   2      389.72      386.06     10.58 o 
   5   9   2       62.03       62.82      4.80 o 
   6   9   2      439.46      416.91     13.01 o 
   7   9   2       29.42       32.29      3.31 o 
   8   9   2      118.00      111.61      5.60 o 
   9   9   2        5.28        3.76      2.25 o 
  10   9   2       75.61       87.31      5.07 o 
  11   9   2       99.34       90.31     13.20 o 
 -10  10   2       60.80       61.85      5.27 o 
  -9  10   2       66.74       73.77      5.33 o 
  -8  10   2      199.40      210.53      8.69 o 
  -7  10   2       57.47       58.55      4.81 o 
  -6  10   2      110.17      115.70      6.41 o 
  -5  10   2       50.21       41.13      5.51 o 
  -4  10   2      168.55      154.02      6.16 o 
  -3  10   2     1112.20     1078.35     24.26 o 
  -2  10   2      618.53      602.70     14.91 o 
  -1  10   2      276.59      270.42     10.48 o 
   0  10   2     1857.56     1820.00     38.15 o 
   1  10   2      281.14      276.64      8.62 o 
   2  10   2      617.92      583.21     14.71 o 
   3  10   2     1136.20     1094.68     24.26 o 
   4  10   2      167.35      148.81      6.62 o 
   5  10   2       53.31       51.18      4.42 o 
   6  10   2      111.89      106.73      6.18 o 
   7  10   2       56.01       57.16      4.38 o 
   8  10   2      197.25      202.15      7.85 o 
   9  10   2       68.72       69.83      4.87 o 
  10  10   2       59.79       61.82      5.77 o 
  -9  11   2        5.07        4.72      2.91 o 
  -8  11   2      344.43      370.59     12.96 o 
  -7  11   2       22.97       19.47      3.66 o 
  -6  11   2      458.34      484.90     23.33 o 
  -5  11   2      108.63      115.12     17.20 o 
  -4  11   2       56.60       53.96      5.64 o 
  -3  11   2      264.43      274.20     19.63 o 
  -2  11   2      362.45      355.00     12.28 o 
  -1  11   2       28.52       31.99      6.35 o 
   0  11   2      476.49      475.36     19.86 o 
   1  11   2       29.33       23.55      4.78 o 
   2  11   2      356.05      369.83     12.37 o 
   3  11   2      262.66      259.02     13.10 o 
   4  11   2       55.41       53.33      4.88 o 
   5  11   2      109.16      119.68      8.29 o 
   6  11   2      459.37      483.25     15.16 o 
   7  11   2       22.24       21.01      3.35 o 
   8  11   2      343.78      356.44     16.39 o 
   9  11   2        5.47        4.53      2.77 o 
  -9  12   2       48.37       51.44      7.47 o 
  -8  12   2       92.05       94.58      7.88 o 
  -7  12   2       83.77       86.56     12.13 o 
  -6  12   2      352.35      372.61     15.75 o 
  -5  12   2      123.00      137.14     11.60 o 
  -4  12   2      294.22      305.26     13.97 o 
  -3  12   2      109.98      103.84      6.96 o 
  -2  12   2      245.34      234.50     12.54 o 
  -1  12   2      223.15      218.95     12.16 o 
   0  12   2        0.24       -1.96      3.57 o 
   1  12   2      225.86      226.01     12.44 o 
   2  12   2      242.15      230.50     17.46 o 
   3  12   2      111.33      100.63      8.67 o 
   4  12   2      290.57      307.20     14.61 o 
   5  12   2      120.25      133.51     10.53 o 
   6  12   2      343.94      362.17     15.75 o 
   7  12   2       83.55       80.35      7.56 o 
   8  12   2       92.13       91.84      7.05 o 
   9  12   2       49.70       43.03      8.38 o 
  -8  13   2       85.98       97.73      8.45 o 
  -7  13   2       24.48       20.43      4.88 o 
  -6  13   2      333.74      356.05     36.39 o 
  -5  13   2      119.95       95.98     13.06 o 
  -4  13   2      899.53      934.52     46.66 o 
  -3  13   2       37.85       40.40      6.59 o 
  -2  13   2      234.74      238.62     13.56 o 
  -1  13   2      277.09      252.69     18.00 o 
   0  13   2      152.06      148.10     10.84 o 
   1  13   2      282.09      282.74     14.52 o 
   2  13   2      246.56      261.08     13.57 o 
   3  13   2       38.77       49.59     10.13 o 
   4  13   2      912.67      917.45     46.13 o 
   5  13   2      120.63      107.18     13.60 o 
   6  13   2      338.08      324.96     33.59 o 
   7  13   2       24.16       35.93      7.37 o 
   8  13   2       84.49       91.75     12.33 o 
  -7  14   2        9.82        5.87      7.73 o 
  -6  14   2       73.55       74.92     12.53 o 
  -5  14   2       57.15       64.79     11.73 o 
  -4  14   2      118.49      139.18     15.73 o 
  -3  14   2        5.19        4.00      7.20 o 
  -2  14   2       48.92       54.36      7.72 o 
  -1  14   2       56.64       53.43      7.45 o 
   0  14   2        0.87        3.06      4.80 o 
   1  14   2       56.33       50.88      7.32 o 
   2  14   2       45.79       42.07      7.05 o 
   3  14   2        5.19       -4.53      6.13 o 
   4  14   2      114.75      114.92     14.93 o 
   5  14   2       56.93       61.78      9.03 o 
   6  14   2       72.87       67.07      9.73 o 
   7  14   2        9.68        7.88      5.95 o 
  -5  15   2        0.04       -1.60      7.20 o 
  -4  15   2      299.60      319.95     24.00 o 
  -3  15   2       64.02       72.79     13.06 o 
  -2  15   2      143.30      145.04     11.41 o 
  -1  15   2      121.78      113.89     10.84 o 
   0  15   2       72.68       75.75      9.03 o 
   1  15   2      119.97      103.18     10.27 o 
   2  15   2      146.90      147.71     16.80 o 
   3  15   2       62.59       63.19     12.53 o 
   4  15   2      298.76      265.16     36.66 o 
   5  15   2        0.04       -0.65      5.62 o 
   6  15   2       85.00       68.52     16.00 o 
  -4  16   2       69.79       61.32     12.00 o 
  -3  16   2        7.94        4.53      8.00 o 
  -2  16   2       71.31       79.19     13.33 o 
  -1  16   2        2.11       -0.65      4.99 o 
   0  16   2        1.74        4.18      5.60 o 
   1  16   2        2.25        1.95      5.27 o 
   2  16   2       71.74       66.67     16.80 o 
   3  16   2        8.91       10.32      6.79 o 
   4  16   2       68.79       60.52     15.20 o 
   1   0   3     2322.21     2306.41     27.08 o 
   2   0   3        0.43        2.07      0.44 o 
   3   0   3     3620.56     3575.28     52.21 o 
   4   0   3     2285.64     2481.34     36.55 o 
   5   0   3     1095.41     1144.91     17.31 o 
   6   0   3      330.30      355.81      7.02 o 
   7   0   3       29.34       27.91      2.41 o 
   8   0   3      371.38      361.53     12.76 o 
   9   0   3      110.16      117.01     12.26 o 
  10   0   3       31.04       25.62      3.14 o 
  11   0   3        0.14       -1.40      1.82 o 
  12   0   3       42.57       41.59      5.07 o 
 -13   1   3       37.93       38.39      4.53 o 
 -12   1   3       47.65       53.06      6.13 o 
 -11   1   3       79.78       80.38      5.16 o 
 -10   1   3       11.01       10.20      3.73 o 
  -9   1   3      101.55      102.88      5.73 o 
  -8   1   3     1673.73     1618.51     38.01 o 
  -7   1   3      392.42      414.34      8.57 o 
  -6   1   3     4244.24     4246.01     73.45 o 
  -5   1   3     1442.38     1529.10     23.00 o 
  -4   1   3      537.20      494.68      7.63 o 
  -3   1   3      472.63      516.77      8.28 o 
  -2   1   3     5992.78     5882.55     71.70 o 
  -1   1   3     8719.48     8335.76    107.75 o 
   0   1   3     2554.12     2508.04     39.97 o 
   1   1   3     8702.81     8391.77     97.46 o 
   2   1   3     6034.57     5901.34     74.70 o 
   3   1   3      488.86      528.01     10.48 o 
   4   1   3      483.26      440.90      7.53 o 
   5   1   3     1451.54     1545.37     23.04 o 
   6   1   3     4209.29     4256.35     67.12 o 
   7   1   3      401.26      420.62      8.09 o 
   8   1   3     1675.67     1669.39     37.95 o 
   9   1   3      108.14      110.15      4.13 o 
  10   1   3       10.76       12.57      1.31 o 
  11   1   3       79.09       76.24      5.12 o 
  12   1   3       48.36       49.85      4.29 o 
 -12   2   3        5.94        2.40      1.92 o 
 -11   2   3       44.83       43.21      8.80 o 
 -10   2   3      303.96      281.23     10.74 o 
  -9   2   3       72.80       66.37      4.89 o 
  -8   2   3      881.74      855.16     26.11 o 
  -7   2   3      240.29      227.04      5.11 o 
  -6   2   3      369.75      362.06      8.29 o 
  -5   2   3      381.73      399.32      6.74 o 
  -4   2   3      109.68      125.22      6.12 o 
  -3   2   3       68.53       84.04      2.34 o 
  -2   2   3     3353.01     3324.54     40.71 o 
  -1   2   3     3519.75     3606.92     46.32 o 
   0   2   3    32435.32    25549.76    555.21 o 
   1   2   3     3520.02     3567.84     43.94 o 
   2   2   3     3333.74     3314.54     38.86 o 
   3   2   3       66.12       76.69      2.08 o 
   4   2   3      114.43      122.83      3.05 o 
   5   2   3      389.93      401.17      6.73 o 
   6   2   3      378.08      363.64     11.80 o 
   7   2   3      236.09      222.54      5.63 o 
   8   2   3      899.16      872.22     21.03 o 
   9   2   3       71.96       67.86      3.37 o 
  10   2   3      305.21      285.51      7.59 o 
  11   2   3       44.40       42.09      3.69 o 
  12   2   3        4.76        2.87      2.37 o 
 -12   3   3        3.13        6.40      3.47 o 
 -11   3   3       55.37       56.11      3.22 o 
 -10   3   3       32.74       32.96      3.76 o 
  -9   3   3      126.00      121.10      4.56 o 
  -8   3   3      386.50      358.17     10.09 o 
  -7   3   3       11.81        9.05      1.22 o 
  -6   3   3     1902.51     1922.59     31.07 o 
  -5   3   3      800.13      841.41     12.39 o 
  -4   3   3     2899.79     2970.70     38.82 o 
  -3   3   3        9.40       15.16      1.29 o 
  -2   3   3     3153.57     3244.42     44.81 o 
  -1   3   3     6348.45     6422.75     83.03 o 
   0   3   3      127.00      124.52      4.22 o 
   1   3   3     6294.94     6496.67     78.71 o 
   2   3   3     3207.66     3268.44     55.16 o 
   3   3   3       10.81       12.61      2.37 o 
   4   3   3     2912.09     2993.14     47.51 o 
   5   3   3      813.92      839.70     15.63 o 
   6   3   3     1892.69     1909.19     34.21 o 
   7   3   3       11.21       10.51      1.47 o 
   8   3   3      406.32      381.81     12.82 o 
   9   3   3      126.82      124.90      6.39 o 
  10   3   3       32.90       34.30      2.36 o 
  11   3   3       57.13       55.68      2.91 o 
  12   3   3        3.50        3.28      1.39 o 
 -12   4   3      179.49      186.64     12.53 o 
 -11   4   3       11.77        7.86      2.73 o 
 -10   4   3      429.43      438.24     13.12 o 
  -9   4   3       94.27       90.44      3.61 o 
  -8   4   3      319.41      304.61      7.53 o 
  -7   4   3      234.98      222.54      5.92 o 
  -6   4   3      350.28      344.31      8.27 o 
  -5   4   3      456.55      442.09      7.27 o 
  -4   4   3      877.39      922.93     13.66 o 
  -3   4   3     1305.46     1323.93     21.25 o 
  -2   4   3     4614.95     4635.21     64.56 o 
  -1   4   3     8412.84     8500.53    103.44 o 
   0   4   3     7221.90     7087.36     91.12 o 
   1   4   3     8383.82     8477.22     98.62 o 
   2   4   3     4668.55     4789.39     64.62 o 
   3   4   3     1276.73     1294.64     31.74 o 
   4   4   3      876.50      942.68     15.88 o 
   5   4   3      466.34      451.42      9.21 o 
   6   4   3      340.34      345.43      8.49 o 
   7   4   3      238.67      226.85      6.26 o 
   8   4   3      317.51      309.22      7.84 o 
   9   4   3       91.86       90.84      3.43 o 
  10   4   3      443.94      448.96     14.00 o 
  11   4   3       11.03       10.69      1.79 o 
  12   4   3      181.57      187.18      6.08 o 
 -11   5   3      271.87      260.70     11.12 o 
 -10   5   3       23.54       22.07      3.58 o 
  -9   5   3       94.94       94.74      3.95 o 
  -8   5   3       42.67       42.01      2.29 o 
  -7   5   3      568.88      546.71     11.04 o 
  -6   5   3      728.09      758.36     14.65 o 
  -5   5   3     1111.03     1099.63     16.23 o 
  -4   5   3      693.41      703.68     10.21 o 
  -3   5   3     1353.05     1364.95     18.83 o 
  -2   5   3      188.38      208.86      4.71 o 
  -1   5   3      703.80      777.22     11.16 o 
   0   5   3      313.83      313.95      6.31 o 
   1   5   3      697.61      782.22     11.16 o 
   2   5   3      187.36      207.04      6.51 o 
   3   5   3     1369.78     1416.72     24.09 o 
   4   5   3      698.97      716.72     15.54 o 
   5   5   3     1095.36     1100.73     20.65 o 
   6   5   3      729.13      758.68     16.69 o 
   7   5   3      563.46      542.02     13.97 o 
   8   5   3       40.79       42.55      2.94 o 
   9   5   3       93.91       93.29      3.57 o 
  10   5   3       22.62       21.94      1.87 o 
  11   5   3      274.34      277.10      7.86 o 
  12   5   3        5.97        7.20      6.40 o 
 -12   6   3      157.70      104.25     12.26 o 
 -11   6   3       74.34       78.35      8.13 o 
 -10   6   3      222.86      236.48     10.75 o 
  -9   6   3      328.33      310.80      9.58 o 
  -8   6   3      143.22      151.93      5.11 o 
  -7   6   3      348.15      356.47      8.08 o 
  -6   6   3      269.81      274.52      6.67 o 
  -5   6   3      508.20      487.18      8.83 o 
  -4   6   3      467.32      438.69     10.21 o 
  -3   6   3       25.69       25.36      2.19 o 
  -2   6   3     1509.46     1442.79     19.94 o 
  -1   6   3     5880.05     6254.30     85.77 o 
   0   6   3      439.11      418.48      6.70 o 
   1   6   3     5926.58     6241.98     80.81 o 
   2   6   3     1528.41     1469.38     21.15 o 
   3   6   3       23.97       20.87      2.58 o 
   4   6   3      459.28      421.38     11.18 o 
   5   6   3      509.64      497.67     12.91 o 
   6   6   3      265.86      281.17      7.82 o 
   7   6   3      335.90      343.36      8.24 o 
   8   6   3      147.08      151.74      4.87 o 
   9   6   3      318.71      301.73      7.85 o 
  10   6   3      232.43      246.63      7.34 o 
  11   6   3       75.31       71.63      7.00 o 
  12   6   3      156.51      132.78     14.66 o 
 -11   7   3       13.72       12.10      3.67 o 
 -10   7   3       30.43       37.18      4.80 o 
  -9   7   3      135.54      134.32      6.00 o 
  -8   7   3        2.17        2.41      1.58 o 
  -7   7   3       83.96       81.87      4.54 o 
  -6   7   3       60.17       60.44      3.48 o 
  -5   7   3      609.90      614.23     11.62 o 
  -4   7   3      136.45      135.52      4.48 o 
  -3   7   3      244.61      241.96      4.65 o 
  -2   7   3      857.99      900.22     13.09 o 
  -1   7   3      180.48      178.14      4.13 o 
   0   7   3      416.46      483.92     10.36 o 
   1   7   3      184.26      185.42      3.95 o 
   2   7   3      862.08      906.83     15.86 o 
   3   7   3      241.20      240.42      6.10 o 
   4   7   3      138.68      137.71      7.13 o 
   5   7   3      606.10      610.88     19.28 o 
   6   7   3       59.57       59.52      3.38 o 
   7   7   3       83.81       78.82      4.96 o 
   8   7   3        2.10        3.02      1.74 o 
   9   7   3      135.42      126.99      5.36 o 
  10   7   3       31.38       33.50      3.02 o 
  11   7   3       14.05       12.96      2.86 o 
 -11   8   3      173.31      186.38     10.09 o 
 -10   8   3      348.93      352.55     14.89 o 
  -9   8   3      406.33      419.88     12.75 o 
  -8   8   3      250.63      262.74      9.25 o 
  -7   8   3      615.72      624.56     14.74 o 
  -6   8   3      317.05      300.51      8.70 o 
  -5   8   3      198.50      176.35      6.19 o 
  -4   8   3     1168.36     1133.34     21.79 o 
  -3   8   3      276.08      276.75      7.28 o 
  -2   8   3     1913.65     1884.57     25.81 o 
  -1   8   3      493.83      472.18      7.98 o 
   0   8   3      535.13      519.62     10.45 o 
   1   8   3      525.72      515.89     11.33 o 
   2   8   3     1919.98     1881.65     29.07 o 
   3   8   3      290.87      291.20      6.52 o 
   4   8   3     1171.46     1116.24     21.52 o 
   5   8   3      202.61      183.79      6.57 o 
   6   8   3      318.92      319.93      9.21 o 
   7   8   3      614.34      613.21     19.71 o 
   8   8   3      255.26      256.30      8.58 o 
   9   8   3      409.42      410.77     18.66 o 
  10   8   3      349.91      359.75     11.10 o 
  11   8   3      170.36      170.79      8.12 o 
 -11   9   3       45.36       50.13      8.53 o 
 -10   9   3        2.89        1.53      3.38 o 
  -9   9   3        6.42        5.15      2.33 o 
  -8   9   3       20.86       20.37      3.11 o 
  -7   9   3      499.44      502.94     14.69 o 
  -6   9   3       79.06       77.08      5.22 o 
  -5   9   3      623.35      653.95     17.52 o 
  -4   9   3     1119.17     1154.07     25.39 o 
  -3   9   3      345.77      347.27      8.74 o 
  -2   9   3      140.44      148.22      8.18 o 
  -1   9   3      262.09      260.42      6.08 o 
   0   9   3      481.49      505.35     12.75 o 
   1   9   3      260.24      251.19      7.97 o 
   2   9   3      137.55      132.34      5.64 o 
   3   9   3      341.01      334.25      8.22 o 
   4   9   3     1122.36     1157.67     25.36 o 
   5   9   3      612.72      593.56     20.38 o 
   6   9   3       81.21       77.49      4.75 o 
   7   9   3      492.04      474.84     21.60 o 
   8   9   3       22.02       20.44      2.94 o 
   9   9   3        6.71        7.62      2.50 o 
  10   9   3        2.66        3.93      2.33 o 
  11   9   3       45.69       40.70      7.47 o 
 -10  10   3       51.55       54.52      6.50 o 
  -9  10   3      192.35      186.50      8.31 o 
  -8  10   3       75.26       71.90      5.41 o 
  -7  10   3      370.96      395.72     12.72 o 
  -6  10   3        7.99        5.80      2.61 o 
  -5  10   3       26.43       24.10      3.45 o 
  -4  10   3      193.65      189.73      7.11 o 
  -3  10   3      575.88      563.53     14.45 o 
  -2  10   3      470.37      481.49     12.99 o 
  -1  10   3      244.44      250.83     10.41 o 
   0  10   3      676.79      711.44     24.79 o 
   1  10   3      235.70      231.06      8.43 o 
   2  10   3      473.82      485.69     12.75 o 
   3  10   3      566.18      570.80     14.42 o 
   4  10   3      197.99      189.71      8.08 o 
   5  10   3       25.41       24.10      6.31 o 
   6  10   3        8.87        4.80      2.36 o 
   7  10   3      365.46      362.65     11.19 o 
   8  10   3       77.17       79.14      5.35 o 
   9  10   3      196.00      195.61      7.68 o 
  10  10   3       52.15       54.06      4.53 o 
  -9  11   3       41.54       48.43      5.56 o 
  -8  11   3       70.19       71.48      7.07 o 
  -7  11   3      185.31      183.11     13.06 o 
  -6  11   3      104.26      101.69      7.81 o 
  -5  11   3     1006.04     1048.57    103.98 o 
  -4  11   3      230.22      243.82     31.73 o 
  -3  11   3      376.69      378.10     12.86 o 
  -2  11   3       73.51       77.18      6.66 o 
  -1  11   3      124.51      106.04      8.48 o 
   0  11   3       42.76       41.31      4.81 o 
   1  11   3      129.88      117.09      8.58 o 
   2  11   3       77.93       69.03      6.97 o 
   3  11   3      379.40      377.70     12.79 o 
   4  11   3      234.62      227.77     24.15 o 
   5  11   3      992.07      938.34     38.57 o 
   6  11   3      101.58       94.49      6.30 o 
   7  11   3      177.49      164.12      8.31 o 
   8  11   3       68.69       77.41      8.54 o 
   9  11   3       39.38       34.28      4.01 o 
  -9  12   3      102.51      107.18     13.60 o 
  -8  12   3       27.48       29.34      5.12 o 
  -7  12   3       29.65       24.66      4.64 o 
  -6  12   3      106.86      119.86      8.77 o 
  -5  12   3        2.32        5.27      3.65 o 
  -4  12   3       39.66       36.55      5.43 o 
  -3  12   3       36.52       38.15      5.16 o 
  -2  12   3       41.09       39.41      6.19 o 
  -1  12   3      312.62      314.07     12.55 o 
   0  12   3        1.74        2.87      3.30 o 
   1  12   3      310.10      321.26     12.61 o 
   2  12   3       40.27       35.64      6.02 o 
   3  12   3       33.38       33.87      5.40 o 
   4  12   3       39.85       43.40      7.60 o 
   5  12   3        2.06        0.92      2.97 o 
   6  12   3      104.36      119.17      7.82 o 
   7  12   3       28.00       27.26      4.48 o 
   8  12   3       26.94       28.16      4.71 o 
   9  12   3      101.19       97.80      7.44 o 
  -8  13   3       71.45       78.68     13.20 o 
  -7  13   3      242.62      270.06     13.36 o 
  -6  13   3       54.24       82.91     10.27 o 
  -5  13   3      318.63      354.34     23.73 o 
  -4  13   3       51.90       49.06     10.40 o 
  -3  13   3      309.21      320.94     15.72 o 
  -2  13   3      243.46      250.31     13.56 o 
  -1  13   3       74.84       73.37      8.11 o 
   0  13   3      122.89      117.53      8.26 o 
   1  13   3       76.99       73.39      6.96 o 
   2  13   3      246.70      237.50     17.71 o 
   3  13   3      310.89      309.01     39.33 o 
   4  13   3       52.74       48.76      7.74 o 
   5  13   3      314.72      322.20     18.26 o 
   6  13   3       55.98       58.12     10.93 o 
   7  13   3      245.80      217.55     24.26 o 
   8  13   3       71.36       68.56     10.53 o 
  -7  14   3       58.85       56.79     11.46 o 
  -6  14   3       14.13       18.13      8.53 o 
  -5  14   3       74.65       73.06     12.26 o 
  -4  14   3       18.88       21.86      8.27 o 
  -3  14   3       24.63       32.79      9.07 o 
  -2  14   3       13.51       12.61      5.18 o 
  -1  14   3       48.37       47.62      7.35 o 
   0  14   3        0.29       -1.31      3.76 o 
   1  14   3       48.63       49.05      6.44 o 
   2  14   3       13.37       10.80      4.51 o 
   3  14   3       24.96       29.29     10.27 o 
   4  14   3       19.09       25.52      7.10 o 
   5  14   3       75.31       69.36     16.93 o 
   6  14   3       14.89       16.92      6.79 o 
   7  14   3       59.09       54.17      8.78 o 
  -5  15   3      308.20      331.68     24.53 o 
  -4  15   3        0.94        3.20      7.73 o 
  -3  15   3      405.49      405.00     26.93 o 
  -2  15   3       45.68       41.18      7.26 o 
  -1  15   3       77.57       83.38      9.51 o 
   0  15   3       54.30       60.73      8.19 o 
   1  15   3       76.81       68.99      7.34 o 
   2  15   3       43.98       35.65      8.12 o 
   3  15   3      400.05      380.53     50.53 o 
   4  15   3        0.81        8.01      5.70 o 
   5  15   3      307.94      304.00     46.13 o 
  -3  16   3       33.72       37.06     10.66 o 
  -2  16   3       55.61       78.12     13.86 o 
  -1  16   3       91.36       95.68     10.55 o 
   0  16   3       10.05        5.83      4.93 o 
   1  16   3       89.44       99.72     15.46 o 
   2  16   3       56.30       47.93     16.40 o 
   3  16   3       32.38       22.38      7.74 o 
   0   0   4     6372.55     6085.27    135.36 o 
   1   0   4      244.21      256.95      6.79 o 
   2   0   4     2181.09     2349.07     27.78 o 
   3   0   4     1575.79     1709.59     25.64 o 
   4   0   4     1625.61     1655.60     29.45 o 
   5   0   4      105.66      101.45      2.82 o 
   6   0   4       47.57       48.17      5.39 o 
   7   0   4      395.13      395.75     13.13 o 
   8   0   4      384.67      351.37      7.32 o 
   9   0   4        9.58       10.75      3.12 o 
  10   0   4       46.30       47.26      4.55 o 
  11   0   4        2.40        2.76      2.30 o 
  12   0   4        5.25        4.97      4.27 o 
 -12   1   4      339.99      351.50     13.10 o 
 -11   1   4        1.50        0.08      2.37 o 
 -10   1   4      580.55      616.70     19.79 o 
  -9   1   4      241.17      230.85      7.66 o 
  -8   1   4      649.61      644.27     13.67 o 
  -7   1   4      510.47      482.89      9.74 o 
  -6   1   4       10.70        9.92      1.17 o 
  -5   1   4      100.99       99.07      5.88 o 
  -4   1   4     2621.44     2771.54     56.02 o 
  -3   1   4      987.10      963.39     14.68 o 
  -2   1   4     3218.36     3106.46     36.42 o 
  -1   1   4     2799.12     2835.10     36.77 o 
   0   1   4     4580.90     4275.79    110.07 o 
   1   1   4     2782.18     2818.05     34.90 o 
   2   1   4     3175.45     3079.56     38.09 o 
   3   1   4      969.28      934.06     14.68 o 
   4   1   4     2585.96     2796.56     48.65 o 
   5   1   4       99.36       96.20      2.92 o 
   6   1   4        9.04       12.75      1.27 o 
   7   1   4      529.42      501.63     12.47 o 
   8   1   4      636.36      624.47     12.10 o 
   9   1   4      244.28      227.92     15.13 o 
  10   1   4      582.97      593.24     15.49 o 
  11   1   4        1.25        2.03      2.55 o 
  12   1   4      338.72      354.96     13.21 o 
 -12   2   4      113.96      123.07      6.98 o 
 -11   2   4       42.14       44.53      4.43 o 
 -10   2   4       50.77       53.96      6.93 o 
  -9   2   4      180.89      173.78      8.56 o 
  -8   2   4      405.08      380.90      8.87 o 
  -7   2   4      289.28      302.52      7.40 o 
  -6   2   4      331.75      338.12      7.88 o 
  -5   2   4      795.94      788.36     13.50 o 
  -4   2   4      600.06      562.51     10.08 o 
  -3   2   4       98.77       70.84      2.79 o 
  -2   2   4      943.58      987.71     12.73 o 
  -1   2   4      300.50      278.81      7.74 o 
   0   2   4      708.05      752.96     11.16 o 
   1   2   4      302.51      279.54      7.01 o 
   2   2   4      911.26      976.78     19.29 o 
   3   2   4       95.64       69.22      5.19 o 
   4   2   4      612.45      572.52     10.00 o 
   5   2   4      787.39      772.91     13.39 o 
   6   2   4      338.34      344.02     11.74 o 
   7   2   4      291.84      297.26      8.05 o 
   8   2   4      397.95      366.98      8.76 o 
   9   2   4      177.53      173.99      6.11 o 
  10   2   4       51.30       57.67      4.17 o 
  11   2   4       45.38       47.01      2.68 o 
  12   2   4      117.05      128.30      4.19 o 
 -12   3   4      225.97      241.35     10.18 o 
 -11   3   4       16.45       20.02      3.45 o 
 -10   3   4      280.32      294.38      8.63 o 
  -9   3   4       56.17       54.42      5.10 o 
  -8   3   4       68.57       70.77      3.80 o 
  -7   3   4     1007.35      995.93     20.91 o 
  -6   3   4        4.21        3.52      1.10 o 
  -5   3   4      678.08      661.85     11.58 o 
  -4   3   4      494.51      493.65      8.25 o 
  -3   3   4      668.73      640.29      9.84 o 
  -2   3   4       33.20       56.30      3.30 o 
  -1   3   4     2650.45     2646.50     35.43 o 
   0   3   4      982.79     1164.44     17.43 o 
   1   3   4     2699.79     2762.90     33.60 o 
   2   3   4       41.63       50.48      2.05 o 
   3   3   4      668.43      663.53     17.77 o 
   4   3   4      481.21      477.10      8.91 o 
   5   3   4      667.50      632.75     11.46 o 
   6   3   4        4.72        5.42      1.73 o 
   7   3   4     1005.38      998.89     33.32 o 
   8   3   4       71.05       76.79      3.26 o 
   9   3   4       62.35       62.48      2.79 o 
  10   3   4      282.34      292.19      7.72 o 
  11   3   4       17.84       18.23      2.16 o 
  12   3   4      222.19      226.43      6.63 o 
 -12   4   4       94.81      104.55      7.21 o 
 -11   4   4       83.67       81.48      6.22 o 
 -10   4   4       17.79       18.55      2.27 o 
  -9   4   4       70.64       72.12      4.04 o 
  -8   4   4      159.62      168.30      6.08 o 
  -7   4   4       87.69       78.51      3.63 o 
  -6   4   4     1585.74     1588.86     32.55 o 
  -5   4   4      137.04      136.52      3.89 o 
  -4   4   4     3361.36     3325.92     49.65 o 
  -3   4   4      120.75      139.22      3.28 o 
  -2   4   4     1816.37     1804.41     27.49 o 
  -1   4   4      426.82      457.64      7.01 o 
   0   4   4      221.19      252.43      5.13 o 
   1   4   4      412.82      452.65      8.23 o 
   2   4   4     1806.68     1819.78     24.20 o 
   3   4   4      115.43      131.23      4.32 o 
   4   4   4     3384.22     3375.51     53.69 o 
   5   4   4      136.22      137.63      4.51 o 
   6   4   4     1597.82     1599.95     32.57 o 
   7   4   4       85.53       79.56      3.59 o 
   8   4   4      156.62      161.38      5.26 o 
   9   4   4       75.22       83.46      3.62 o 
  10   4   4       18.11       17.67      2.08 o 
  11   4   4       81.25       72.31      3.71 o 
  12   4   4       95.06      100.68      6.62 o 
 -12   5   4        1.40        0.80      4.00 o 
 -11   5   4      135.68      153.38      8.48 o 
 -10   5   4       85.76       82.49      4.53 o 
  -9   5   4      308.48      306.46      9.75 o 
  -8   5   4        0.73        2.98      1.70 o 
  -7   5   4      445.65      420.23     11.97 o 
  -6   5   4       87.11       85.25      4.01 o 
  -5   5   4      362.34      377.26      8.40 o 
  -4   5   4       83.00       81.14      3.62 o 
  -3   5   4      454.62      459.54      8.04 o 
  -2   5   4      170.73      170.81      3.71 o 
  -1   5   4     2532.22     2632.98     33.07 o 
   0   5   4      429.74      375.12      6.93 o 
   1   5   4     2530.68     2650.09     40.00 o 
   2   5   4      174.13      172.66      3.60 o 
   3   5   4      437.71      434.42      9.08 o 
   4   5   4       86.19       87.91      3.32 o 
   5   5   4      353.01      361.11     11.73 o 
   6   5   4       84.81       88.54      4.01 o 
   7   5   4      436.86      412.64     10.34 o 
   8   5   4        0.72        1.32      1.47 o 
   9   5   4      320.09      328.64      7.71 o 
  10   5   4       86.56       85.27      3.94 o 
  11   5   4      133.54      143.69      6.60 o 
  12   5   4        1.39        4.27      6.67 o 
 -12   6   4      139.93      141.04     11.73 o 
 -11   6   4       66.83       65.98      6.13 o 
 -10   6   4      123.33      123.14      7.81 o 
  -9   6   4      304.24      308.00      9.98 o 
  -8   6   4      214.89      215.99      8.74 o 
  -7   6   4      586.48      566.41     15.67 o 
  -6   6   4      493.49      486.00     14.90 o 
  -5   6   4     2259.60     2179.36     33.34 o 
  -4   6   4      161.43      148.65      5.25 o 
  -3   6   4     2668.90     2649.75     37.46 o 
  -2   6   4      421.02      466.09      7.87 o 
  -1   6   4      590.47      632.12     11.06 o 
   0   6   4      596.99      643.56     11.66 o 
   1   6   4      610.80      652.81      9.71 o 
   2   6   4      422.12      449.98      7.19 o 
   3   6   4     2678.08     2659.15     43.37 o 
   4   6   4      161.31      158.75      6.06 o 
   5   6   4     2250.37     2183.82     44.30 o 
   6   6   4      493.82      507.21     19.97 o 
   7   6   4      589.43      573.80     13.73 o 
   8   6   4      217.41      222.37      7.47 o 
   9   6   4      311.45      310.21      8.79 o 
  10   6   4      117.86      115.53      4.88 o 
  11   6   4       68.65       78.26      5.16 o 
  12   6   4      139.32      120.51     14.93 o 
 -11   7   4       28.32       27.28      4.62 o 
 -10   7   4        3.17        3.54      3.14 o 
  -9   7   4       36.88       39.36      3.92 o 
  -8   7   4       94.62       94.85      5.37 o 
  -7   7   4      229.66      224.73      6.75 o 
  -6   7   4       63.97       62.77      3.63 o 
  -5   7   4        6.46       10.10      1.81 o 
  -4   7   4      320.93      302.41      6.43 o 
  -3   7   4      150.70      155.72      3.44 o 
  -2   7   4      105.33      109.65      3.25 o 
  -1   7   4      835.34      877.51     14.72 o 
   0   7   4      211.12      222.06      4.77 o 
   1   7   4      835.75      876.12     12.89 o 
   2   7   4      102.69      106.74      3.17 o 
   3   7   4      148.64      150.46      4.45 o 
   4   7   4      317.56      297.95      7.62 o 
   5   7   4        7.79       11.62      2.27 o 
   6   7   4       66.51       67.22      5.34 o 
   7   7   4      222.74      194.37     13.70 o 
   8   7   4       92.43       97.81      4.88 o 
   9   7   4       38.06       37.82      3.20 o 
  10   7   4        3.67        4.00      2.02 o 
  11   7   4       27.31       29.79      3.65 o 
 -11   8   4       63.85       72.68      6.86 o 
 -10   8   4       73.37       64.54      6.59 o 
  -9   8   4       68.36       71.04      9.07 o 
  -8   8   4      194.79      198.58     10.46 o 
  -7   8   4      497.43      517.22     14.69 o 
  -6   8   4      285.68      303.13      8.70 o 
  -5   8   4      528.05      540.82     13.38 o 
  -4   8   4     1074.40     1074.54     20.97 o 
  -3   8   4     1498.47     1500.51     26.14 o 
  -2   8   4      226.09      210.84      5.76 o 
  -1   8   4      939.28      993.35     19.32 o 
   0   8   4      291.96      324.20      7.76 o 
   1   8   4      957.50     1002.98     15.71 o 
   2   8   4      212.56      193.31      5.34 o 
   3   8   4     1530.43     1545.20     28.68 o 
   4   8   4     1053.93     1058.31     21.02 o 
   5   8   4      545.74      555.46     16.11 o 
   6   8   4      282.07      286.74      8.94 o 
   7   8   4      510.31      483.98     19.34 o 
   8   8   4      191.95      193.90      7.17 o 
   9   8   4       71.49       64.52      4.39 o 
  10   8   4       75.17       76.24      5.58 o 
  11   8   4       67.36       59.46     12.26 o 
 -10   9   4      162.05      180.17     11.46 o 
  -9   9   4        1.63        2.86      3.57 o 
  -8   9   4      298.78      307.71     13.95 o 
  -7   9   4      109.06      123.18      7.86 o 
  -6   9   4      167.50      163.62      8.27 o 
  -5   9   4      381.69      390.87     12.29 o 
  -4   9   4       96.45       93.50      4.99 o 
  -3   9   4      285.76      295.40     10.08 o 
  -2   9   4       19.69       24.40      3.08 o 
  -1   9   4      283.86      291.69     10.40 o 
   0   9   4       29.95       38.43      3.02 o 
   1   9   4      277.71      287.82      8.65 o 
   2   9   4       22.71       26.42      2.30 o 
   3   9   4      279.95      280.32      7.39 o 
   4   9   4       93.17       91.54      9.27 o 
   5   9   4      385.48      368.15     13.74 o 
   6   9   4      159.03      159.93      7.81 o 
   7   9   4      110.83      112.52      5.76 o 
   8   9   4      294.66      297.36      9.55 o 
   9   9   4        1.33        0.60      2.08 o 
  10   9   4      161.41      160.28      7.39 o 
 -10  10   4      132.52      129.75      9.70 o 
  -9  10   4      122.91      127.14      9.51 o 
  -8  10   4      315.51      305.61     14.31 o 
  -7  10   4      253.88      245.48      9.55 o 
  -6  10   4        2.93        3.85      2.92 o 
  -5  10   4      764.94      759.04     25.46 o 
  -4  10   4       10.87       14.50      2.91 o 
  -3  10   4      595.06      589.92     22.34 o 
  -2  10   4       32.46       26.53      5.00 o 
  -1  10   4       15.61       17.39      4.04 o 
   0  10   4      244.74      239.47     10.02 o 
   1  10   4       18.81       29.09      4.12 o 
   2  10   4       35.09       28.96      2.95 o 
   3  10   4      609.88      625.93     14.07 o 
   4  10   4       12.02       15.65      3.62 o 
   5  10   4      771.42      740.38     18.45 o 
   6  10   4        3.54        3.68      2.45 o 
   7  10   4      254.85      225.01     10.78 o 
   8  10   4      312.78      296.08     15.90 o 
   9  10   4      120.84      123.45      6.39 o 
  10  10   4      132.70      134.49      7.81 o 
  -9  11   4       52.86       44.79      9.60 o 
  -8  11   4      142.36      137.58     14.66 o 
  -7  11   4       71.27       70.12     10.93 o 
  -6  11   4      306.99      313.93     13.74 o 
  -5  11   4       48.00       57.85     13.20 o 
  -4  11   4      264.35      265.37     12.53 o 
  -3  11   4      183.14      168.32     10.55 o 
  -2  11   4      840.99      802.36     28.18 o 
  -1  11   4      472.44      448.24     26.51 o 
   0  11   4      718.56      679.31     42.74 o 
   1  11   4      467.60      432.61     23.29 o 
   2  11   4      840.04      814.91     32.09 o 
   3  11   4      179.49      165.76      7.93 o 
   4  11   4      258.97      264.15     10.96 o 
   5  11   4       47.66       50.64      8.00 o 
   6  11   4      296.89      291.09     10.05 o 
   7  11   4       74.57       75.53      5.79 o 
   8  11   4      142.24      130.59      6.83 o 
   9  11   4       54.34       54.88      4.77 o 
  -8  12   4       10.78        7.47      6.93 o 
  -7  12   4       15.72       10.93      7.47 o 
  -6  12   4        1.38        0.53      6.13 o 
  -5  12   4       23.94       25.60      8.00 o 
  -4  12   4       98.30      102.65     12.26 o 
  -3  12   4       58.45       68.52     10.93 o 
  -2  12   4      155.90      160.17     10.84 o 
  -1  12   4       93.77       82.20     14.41 o 
   0  12   4      315.06      317.54     13.32 o 
   1  12   4       90.39       80.50     12.51 o 
   2  12   4      153.37      154.75      8.95 o 
   3  12   4       54.78       53.85      7.97 o 
   4  12   4       96.33       95.02      9.86 o 
   5  12   4       24.37       27.30      6.51 o 
   6  12   4        1.51        2.19      4.67 o 
   7  12   4       16.46       18.69      4.08 o 
   8  12   4       10.56        9.45      3.75 o 
  -7  13   4       99.66      107.72     14.66 o 
  -6  13   4      143.79      152.51     15.73 o 
  -5  13   4        1.76        4.00      6.40 o 
  -4  13   4      150.02      147.98     16.00 o 
  -3  13   4      183.94      196.93     12.54 o 
  -2  13   4      207.93      214.46     12.82 o 
  -1  13   4      692.45      692.20     25.92 o 
   0  13   4      294.21      266.47     18.95 o 
   1  13   4      692.15      661.03     35.93 o 
   2  13   4      213.29      205.63     11.39 o 
   3  13   4      186.72      188.50     13.36 o 
   4  13   4      152.14      145.80     13.86 o 
   5  13   4        1.62        1.97      4.74 o 
   6  13   4      143.97      116.52     20.00 o 
   7  13   4      102.39       81.11     17.60 o 
   8  13   4       50.79       43.73     13.60 o 
  -6  14   4       36.65       44.53     10.66 o 
  -5  14   4      143.03      158.11     16.80 o 
  -4  14   4       35.41       40.53      9.87 o 
  -3  14   4      182.40      195.97     18.13 o 
  -2  14   4       16.37       14.53      5.54 o 
  -1  14   4       99.72       93.47     10.00 o 
   0  14   4       60.82       64.92      8.10 o 
   1  14   4      100.75       93.64      9.57 o 
   2  14   4       15.65       17.12      6.30 o 
   3  14   4      186.43      173.55     23.33 o 
   4  14   4       33.56       40.35     10.13 o 
   5  14   4      143.54      127.09     12.17 o 
   6  14   4       35.25       25.24      7.43 o 
  -5  15   4        6.68       15.73      9.07 o 
  -4  15   4       55.04       69.06     13.06 o 
  -3  15   4      155.07      159.17     17.86 o 
  -2  15   4       78.48       86.00      9.59 o 
  -1  15   4      159.99      175.89     12.51 o 
   0  15   4      168.61      166.26     12.24 o 
   1  15   4      161.14      167.25     10.65 o 
   2  15   4       75.22       68.29     17.06 o 
   3  15   4      156.49      142.50     16.13 o 
   4  15   4       54.45       49.05      8.63 o 
   5  15   4        6.63        9.06      6.28 o 
  -3  16   4       50.68       56.52     13.06 o 
  -2  16   4       15.20       22.13      9.07 o 
  -1  16   4       63.46       68.89      9.51 o 
   0  16   4       12.71       18.88      6.40 o 
   1  16   4       65.48       85.05     14.40 o 
   2  16   4       16.30       15.23      7.02 o 
   3  16   4       52.49       39.38     12.26 o 
   1   0   5     2913.80     2857.17     37.33 o 
   2   0   5     2884.92     3071.47     40.06 o 
   3   0   5       29.40       24.83      1.54 o 
   4   0   5     1197.25     1312.45     20.08 o 
   5   0   5       21.05       18.65      1.54 o 
   6   0   5      527.58      552.75     10.99 o 
   7   0   5     2114.00     2048.46     40.94 o 
   8   0   5       69.96       63.92      3.07 o 
   9   0   5     1040.70     1051.07     21.94 o 
  10   0   5        3.31        2.97      1.66 o 
  11   0   5      632.45      668.72     22.29 o 
  12   0   5        7.44        8.99      3.20 o 
 -12   1   5        2.95        2.61      2.66 o 
 -11   1   5      398.73      407.41     15.24 o 
 -10   1   5       27.47       26.11      2.34 o 
  -9   1   5      640.58      658.09     14.49 o 
  -8   1   5        1.47        1.22      1.26 o 
  -7   1   5      254.81      268.76      6.98 o 
  -6   1   5      187.10      189.65      4.88 o 
  -5   1   5      466.18      483.46      9.85 o 
  -4   1   5       50.52       50.60      2.85 o 
  -3   1   5     4371.91     4520.15     66.68 o 
  -2   1   5     3527.23     3627.60     47.21 o 
  -1   1   5      579.50      505.68     12.84 o 
   0   1   5      309.41      302.64     10.83 o 
   1   1   5      594.28      536.60     14.78 o 
   2   1   5     3538.60     3637.42     47.18 o 
   3   1   5     4367.36     4559.86     66.65 o 
   4   1   5       49.57       53.83      3.33 o 
   5   1   5      463.41      484.65      9.82 o 
   6   1   5      184.83      190.48      7.03 o 
   7   1   5      258.26      262.88      7.76 o 
   8   1   5        1.62        3.77      1.36 o 
   9   1   5      640.94      654.52     14.40 o 
  10   1   5       28.57       29.27      2.57 o 
  11   1   5      391.65      402.14     11.50 o 
  12   1   5        3.38        6.55      3.33 o 
 -12   2   5       21.63       22.17      4.93 o 
 -11   2   5      108.21      107.74      7.13 o 
 -10   2   5       10.00        8.57      1.76 o 
  -9   2   5      314.56      293.12      8.86 o 
  -8   2   5      409.64      406.56      9.68 o 
  -7   2   5      479.25      475.85     10.94 o 
  -6   2   5      660.75      653.68     14.33 o 
  -5   2   5      541.90      551.75     10.20 o 
  -4   2   5      408.65      429.21      8.34 o 
  -3   2   5      131.86      113.29      3.13 o 
  -2   2   5     1054.75     1143.38     17.70 o 
  -1   2   5     5410.82     5325.51     68.99 o 
   0   2   5     1259.40     1350.72     19.45 o 
   1   2   5     5471.37     5353.10     68.98 o 
   2   2   5     1057.12     1135.85     15.62 o 
   3   2   5      135.57      111.79      3.85 o 
   4   2   5      410.88      428.36      7.72 o 
   5   2   5      549.43      565.75     11.23 o 
   6   2   5      650.88      645.69     12.79 o 
   7   2   5      467.58      458.28     10.88 o 
   8   2   5      399.60      390.69      9.62 o 
   9   2   5      310.67      291.20      7.48 o 
  10   2   5       11.44       10.82      2.15 o 
  11   2   5      109.87      111.06      4.17 o 
  12   2   5       21.93       19.63      2.51 o 
 -12   3   5       55.32       57.91      5.92 o 
 -11   3   5      196.50      204.41      9.80 o 
 -10   3   5       92.82       93.89      4.56 o 
  -9   3   5      160.38      178.25      7.26 o 
  -8   3   5      109.96      106.56      5.08 o 
  -7   3   5      213.13      208.27      6.09 o 
  -6   3   5      609.20      564.64     12.54 o 
  -5   3   5      108.62      103.62      3.33 o 
  -4   3   5      234.64      221.59      5.03 o 
  -3   3   5      152.91      159.44      4.04 o 
  -2   3   5      235.82      239.03      4.59 o 
  -1   3   5     2479.79     2367.03     33.99 o 
   0   3   5      830.65      869.08     17.52 o 
   1   3   5     2450.37     2340.64     31.10 o 
   2   3   5      232.38      243.94      4.31 o 
   3   3   5      135.52      144.49      5.47 o 
   4   3   5      237.22      229.89      4.73 o 
   5   3   5      119.20      120.57      3.33 o 
   6   3   5      608.41      531.22     22.41 o 
   7   3   5      206.08      200.41      5.98 o 
   8   3   5      112.08      116.76      9.12 o 
   9   3   5      158.81      171.59      5.46 o 
  10   3   5       93.32       95.09      4.98 o 
  11   3   5      190.73      194.58      6.35 o 
  12   3   5       53.94       59.64      5.08 o 
 -12   4   5       75.75       73.85      9.60 o 
 -11   4   5      109.49      114.53      5.04 o 
 -10   4   5       25.98       26.60      2.76 o 
  -9   4   5      193.53      194.16      7.09 o 
  -8   4   5      730.52      717.61     16.20 o 
  -7   4   5      754.31      778.30     17.34 o 
  -6   4   5      713.62      695.04     15.57 o 
  -5   4   5     2674.24     2640.43     47.36 o 
  -4   4   5      604.45      596.25     11.05 o 
  -3   4   5      864.59      851.86     13.91 o 
  -2   4   5      535.23      573.28      9.23 o 
  -1   4   5     1037.10     1042.66     15.61 o 
   0   4   5     1338.99     1329.80     19.97 o 
   1   4   5     1049.16     1054.17     14.70 o 
   2   4   5      531.95      584.03     12.08 o 
   3   4   5      873.07      866.30     15.13 o 
   4   4   5      603.18      599.41     10.30 o 
   5   4   5     2720.77     2667.88     43.19 o 
   6   4   5      713.73      686.85     15.58 o 
   7   4   5      775.37      787.84     18.78 o 
   8   4   5      735.51      722.89     16.84 o 
   9   4   5      196.37      191.75      6.02 o 
  10   4   5       24.98       26.04      2.46 o 
  11   4   5      106.03      113.40      4.77 o 
  12   4   5       73.48       70.52      7.07 o 
 -12   5   5       17.29       17.86      5.87 o 
 -11   5   5      239.30      257.18     11.78 o 
 -10   5   5        2.15        3.59      1.91 o 
  -9   5   5       19.92       24.84      2.88 o 
  -8   5   5       45.98       45.81      3.56 o 
  -7   5   5     1061.04     1037.43     22.28 o 
  -6   5   5      770.44      776.08     17.28 o 
  -5   5   5     1806.50     1792.25     32.43 o 
  -4   5   5      244.71      249.55      5.76 o 
  -3   5   5     1853.58     1844.95     28.40 o 
  -2   5   5      154.83      164.36      4.05 o 
  -1   5   5     1612.98     1638.94     21.22 o 
   0   5   5     2557.60     2667.37     35.41 o 
   1   5   5     1615.02     1651.99     22.41 o 
   2   5   5      158.08      170.87      4.31 o 
   3   5   5     1841.31     1859.51     30.83 o 
   4   5   5      234.21      238.25      5.70 o 
   5   5   5     1787.88     1738.69     32.96 o 
   6   5   5      757.86      752.82     17.22 o 
   7   5   5     1041.71     1016.06     22.25 o 
   8   5   5       42.22       35.97      2.85 o 
   9   5   5       17.80       18.97      2.35 o 
  10   5   5        1.73        3.95      1.68 o 
  11   5   5      238.69      249.03      9.22 o 
  12   5   5       17.04       17.33      8.00 o 
 -11   6   5        6.80        8.53      3.67 o 
 -10   6   5       58.14       58.42      4.33 o 
  -9   6   5       71.30       65.57      4.47 o 
  -8   6   5        2.36        5.89      2.16 o 
  -7   6   5      192.51      195.24      7.63 o 
  -6   6   5       76.53       76.99      4.25 o 
  -5   6   5     1177.94     1237.54     23.91 o 
  -4   6   5     1267.16     1254.98     21.67 o 
  -3   6   5     1424.18     1426.07     21.26 o 
  -2   6   5     1118.60     1123.28     16.90 o 
  -1   6   5      143.22      138.71      4.50 o 
   0   6   5      178.04      199.35      6.47 o 
   1   6   5      139.02      137.94      5.31 o 
   2   6   5     1094.24     1118.59     15.83 o 
   3   6   5     1422.45     1466.44     24.73 o 
   4   6   5     1252.24     1235.47     21.63 o 
   5   6   5     1195.24     1264.02     32.39 o 
   6   6   5       85.33       91.04      4.44 o 
   7   6   5      203.37      201.15      6.71 o 
   8   6   5        3.60        5.51      2.28 o 
   9   6   5       74.02       67.76      4.75 o 
  10   6   5       57.31       57.54      3.82 o 
  11   6   5        6.33        7.28      2.50 o 
 -11   7   5      102.66      105.82      8.39 o 
 -10   7   5       27.22       26.56      3.40 o 
  -9   7   5       23.42       24.42      3.29 o 
  -8   7   5       20.52       15.96      2.91 o 
  -7   7   5      521.65      505.01     14.54 o 
  -6   7   5      675.37      663.94     17.99 o 
  -5   7   5     1258.50     1243.65     23.91 o 
  -4   7   5      455.27      481.63     10.86 o 
  -3   7   5     1356.89     1334.81     22.40 o 
  -2   7   5     1619.02     1660.84     24.33 o 
  -1   7   5      328.46      342.14      8.52 o 
   0   7   5       32.55       38.87      2.47 o 
   1   7   5      335.51      357.22      6.29 o 
   2   7   5     1605.92     1646.37     22.75 o 
   3   7   5     1374.51     1346.46     21.51 o 
   4   7   5      454.08      465.79      9.86 o 
   5   7   5     1233.77     1203.83     35.63 o 
   6   7   5      682.33      632.80     18.23 o 
   7   7   5      508.84      470.40     14.66 o 
   8   7   5       21.59       19.09      3.21 o 
   9   7   5       22.96       25.09      2.97 o 
  10   7   5       27.00       21.08      3.43 o 
  11   7   5      105.03      118.99      9.78 o 
 -11   8   5        0.30        2.13      3.71 o 
 -10   8   5        8.02        8.74      3.91 o 
  -9   8   5       37.63       37.16      5.35 o 
  -8   8   5       28.25       33.81      5.60 o 
  -7   8   5      258.39      273.24     12.54 o 
  -6   8   5      347.92      326.71     28.40 o 
  -5   8   5      101.59       98.45      7.53 o 
  -4   8   5     1167.32     1146.47     25.96 o 
  -3   8   5      476.25      474.76     16.44 o 
  -2   8   5       27.97       31.21      3.16 o 
  -1   8   5      551.74      551.60     12.72 o 
   0   8   5        2.48       -0.13      1.49 o 
   1   8   5      558.93      562.10     11.58 o 
   2   8   5       30.18       28.13      2.76 o 
   3   8   5      474.58      479.25     13.56 o 
   4   8   5     1165.40     1191.15     25.74 o 
   5   8   5       97.02      102.63      6.10 o 
   6   8   5      346.30      349.13     21.77 o 
   7   8   5      250.78      251.07     10.04 o 
   8   8   5       28.64       36.42      3.45 o 
   9   8   5       35.94       36.16      3.54 o 
  10   8   5        7.89        8.60      2.45 o 
  11   8   5        0.16       -0.27      7.73 o 
 -10   9   5       41.06       45.49      6.13 o 
  -9   9   5       36.15       41.81      5.87 o 
  -8   9   5      134.32      133.32      9.32 o 
  -7   9   5       20.75       30.31      5.16 o 
  -6   9   5      363.07      378.63     15.72 o 
  -5   9   5      229.80      223.19     11.38 o 
  -4   9   5      751.68      731.10     20.88 o 
  -3   9   5      491.02      450.34     14.31 o 
  -2   9   5     1698.59     1654.30     35.79 o 
  -1   9   5       22.39       24.74      3.84 o 
   0   9   5       78.40       88.85      5.25 o 
   1   9   5       22.94       26.88      3.08 o 
   2   9   5     1704.45     1687.63     31.69 o 
   3   9   5      482.94      458.49     14.60 o 
   4   9   5      775.27      762.70     17.89 o 
   5   9   5      226.14      227.44      9.38 o 
   6   9   5      363.74      363.40     11.58 o 
   7   9   5       20.67       24.08      3.20 o 
   8   9   5      139.87      133.39      8.43 o 
   9   9   5       37.21       42.72      4.48 o 
  10   9   5       39.32       38.07      5.66 o 
 -10  10   5       61.15       48.79     10.13 o 
  -9  10   5       86.41       84.52     12.26 o 
  -8  10   5      115.80      118.91     13.60 o 
  -7  10   5      155.30      130.65     13.86 o 
  -6  10   5      303.21      320.75     21.06 o 
  -5  10   5      131.68      117.05     12.80 o 
  -4  10   5      182.02      184.39     10.54 o 
  -3  10   5      500.17      462.04     18.29 o 
  -2  10   5      301.32      297.33     12.87 o 
  -1  10   5      475.63      431.88     15.53 o 
   0  10   5      755.56      714.96     55.39 o 
   1  10   5      476.16      421.67     14.30 o 
   2  10   5      306.33      329.15     10.15 o 
   3  10   5      494.82      451.80     11.31 o 
   4  10   5      186.53      185.57      7.43 o 
   5  10   5      129.55      118.89      9.31 o 
   6  10   5      298.30      296.20      9.98 o 
   7  10   5      150.65      142.41      7.85 o 
   8  10   5      114.11      113.06      6.20 o 
   9  10   5       87.55       91.44      5.74 o 
  10  10   5       63.87       62.74     12.86 o 
  -9  11   5       50.65       52.79     10.66 o 
  -8  11   5       26.14       33.59      9.07 o 
  -7  11   5        5.68        8.00      6.93 o 
  -6  11   5      111.11      129.05     14.66 o 
  -5  11   5       76.07       85.85     12.26 o 
  -4  11   5      268.70      274.89     19.73 o 
  -3  11   5        9.65       19.75      4.86 o 
  -2  11   5      459.31      440.25     18.56 o 
  -1  11   5      139.68      131.87      9.52 o 
   0  11   5      596.47      592.38     18.61 o 
   1  11   5      141.35      139.29      9.77 o 
   2  11   5      462.25      461.06     15.60 o 
   3  11   5        9.98       11.09      4.40 o 
   4  11   5      271.23      259.77     17.20 o 
   5  11   5       78.21       80.82     10.93 o 
   6  11   5      114.55      126.75      7.80 o 
   7  11   5        5.47       11.99      3.08 o 
   8  11   5       26.30       27.88      3.74 o 
   9  11   5       50.60       58.20      4.94 o 
  -8  12   5       48.18       39.99     10.13 o 
  -7  12   5       57.62       44.79     10.13 o 
  -6  12   5       14.85       11.20      7.20 o 
  -5  12   5      177.22      180.24     16.80 o 
  -4  12   5      126.53      146.91     15.20 o 
  -3  12   5       43.34       34.23      6.11 o 
  -2  12   5      402.18      409.69     17.91 o 
  -1  12   5       24.35       26.72      4.88 o 
   0  12   5      494.53      473.78     35.19 o 
   1  12   5       22.36       21.10      4.40 o 
   2  12   5      408.75      383.03     27.68 o 
   3  12   5       42.28       27.69      7.60 o 
   4  12   5      126.95      130.66     10.82 o 
   5  12   5      178.98      166.36     16.66 o 
   6  12   5       13.19       16.80      5.92 o 
   7  12   5       57.02       63.66     13.06 o 
   8  12   5       50.83       48.04      9.60 o 
  -7  13   5       24.68       27.73      9.33 o 
  -6  13   5       79.67       75.19     12.80 o 
  -5  13   5        0.28       -1.87      5.87 o 
  -4  13   5      207.34      209.57     18.40 o 
  -3  13   5       16.95       14.88      5.84 o 
  -2  13   5      498.68      517.23     21.49 o 
  -1  13   5      165.90      167.59     11.88 o 
   0  13   5      780.84      768.96     23.69 o 
   1  13   5      165.11      159.85     17.82 o 
   2  13   5      501.88      498.20     17.78 o 
   3  13   5       16.42        7.39      5.37 o 
   4  13   5      206.61      185.61     13.43 o 
   5  13   5        0.34        1.09      5.18 o 
   6  13   5       80.70       74.60     11.73 o 
   7  13   5       24.84       28.64     13.06 o 
  -6  14   5       36.20       25.86      9.07 o 
  -5  14   5       45.78       41.86     10.66 o 
  -4  14   5      115.46      124.78     16.00 o 
  -3  14   5      101.51      120.51     15.73 o 
  -2  14   5      422.63      422.87     19.23 o 
  -1  14   5       19.82       20.07      5.69 o 
   0  14   5      244.52      263.54     15.08 o 
   1  14   5       20.39       17.65      5.02 o 
   2  14   5      425.95      385.37     49.33 o 
   3  14   5      102.36       78.36     14.13 o 
   4  14   5      113.63      116.51     14.93 o 
   5  14   5       46.52       37.83      7.88 o 
   6  14   5       37.36       31.46      7.48 o 
  -4  15   5       33.56       36.53     10.13 o 
  -3  15   5        1.46        5.33      6.93 o 
  -2  15   5        1.12        0.67      5.28 o 
  -1  15   5        4.30        5.20      5.28 o 
   0  15   5       63.28       56.29      8.20 o 
   1  15   5        4.77        0.90      5.18 o 
   2  15   5        1.12        0.32      5.43 o 
   3  15   5        1.40        3.32      5.62 o 
   4  15   5       35.71       22.49      7.02 o 
   5  15   5       11.18        0.00      9.60 o 
  -2  16   5      118.03      103.18     15.20 o 
  -1  16   5       17.56       22.07      6.69 o 
   0  16   5       59.15       64.68      9.05 o 
   1  16   5       18.26       24.80     10.40 o 
   2  16   5      116.49      123.98     16.00 o 
   0   0   6       78.17       41.37      3.76 o 
   1   0   6     1218.63     1333.13     20.51 o 
   2   0   6       97.50      134.03      5.39 o 
   3   0   6     1616.20     1671.62     25.62 o 
   4   0   6       51.55       58.14      2.22 o 
   5   0   6     1076.76     1123.19     19.20 o 
   6   0   6      148.99      159.90      5.21 o 
   7   0   6      681.65      744.02     20.47 o 
   8   0   6     1075.21     1084.64     22.98 o 
   9   0   6       23.61       27.81      2.31 o 
  10   0   6      616.09      609.79     13.81 o 
  11   0   6        8.47       12.03      2.15 o 
  12   0   6      166.68      158.21     10.18 o 
 -12   1   6       22.06       20.96      5.19 o 
 -11   1   6       21.73       22.90      2.39 o 
 -10   1   6       18.38       17.62      2.34 o 
  -9   1   6      392.01      389.60      9.72 o 
  -8   1   6       37.55       45.93      2.86 o 
  -7   1   6       10.80       11.90      1.81 o 
  -6   1   6      331.61      335.89     11.12 o 
  -5   1   6      118.89      112.88      3.42 o 
  -4   1   6      136.11      131.76      3.33 o 
  -3   1   6       21.39       19.35      1.42 o 
  -2   1   6      369.40      345.79      6.03 o 
  -1   1   6      276.54      307.72      5.58 o 
   0   1   6     2172.65     2379.58     38.66 o 
   1   1   6      270.57      304.06      5.16 o 
   2   1   6      369.59      345.47      5.68 o 
   3   1   6       23.56       20.79      1.57 o 
   4   1   6      135.33      123.62      3.26 o 
   5   1   6      115.99      102.75      3.42 o 
   6   1   6      340.00      342.24      8.58 o 
   7   1   6       11.12       13.83      1.94 o 
   8   1   6       37.74       43.76      2.88 o 
   9   1   6      386.67      394.56      9.72 o 
  10   1   6       18.27       18.52      2.50 o 
  11   1   6       21.47       23.55      2.63 o 
  12   1   6       22.04       20.23      2.74 o 
 -12   2   6      284.08      313.28     19.73 o 
 -11   2   6       77.01       75.97      5.15 o 
 -10   2   6      463.93      477.07     13.32 o 
  -9   2   6       28.92       29.57      2.50 o 
  -8   2   6      632.99      623.26     14.30 o 
  -7   2   6      712.69      690.99     15.79 o 
  -6   2   6       66.09       72.65      3.66 o 
  -5   2   6     1008.14      995.70     17.19 o 
  -4   2   6      343.73      322.14      6.60 o 
  -3   2   6     1179.67     1224.96     20.58 o 
  -2   2   6     3963.14     3958.49     59.23 o 
  -1   2   6     3716.77     3728.68     49.10 o 
   0   2   6     4904.53     4937.73     67.95 o 
   1   2   6     3728.67     3793.18     49.10 o 
   2   2   6     4040.75     4052.65     52.33 o 
   3   2   6     1166.89     1204.30     19.08 o 
   4   2   6      335.51      311.72      6.10 o 
   5   2   6      985.26      973.40     17.09 o 
   6   2   6       70.24       78.92      3.71 o 
   7   2   6      728.11      722.72     15.93 o 
   8   2   6      631.94      620.88     14.30 o 
   9   2   6       31.28       31.90      4.05 o 
  10   2   6      460.79      466.04     13.56 o 
  11   2   6       74.10       82.94      6.67 o 
  12   2   6      281.39      317.69     14.26 o 
 -12   3   6      133.92      141.58     13.33 o 
 -11   3   6       23.88       19.56      2.54 o 
 -10   3   6       75.86       77.97      4.54 o 
  -9   3   6      220.90      218.50      6.68 o 
  -8   3   6      202.08      194.83      6.13 o 
  -7   3   6      202.34      187.87      6.11 o 
  -6   3   6      420.78      421.79     11.54 o 
  -5   3   6      291.79      308.43      7.34 o 
  -4   3   6      946.80      977.97     17.10 o 
  -3   3   6       73.99       82.88      4.68 o 
  -2   3   6      583.03      587.85     10.68 o 
  -1   3   6     2156.48     2250.31     29.90 o 
   0   3   6        0.08        0.53      0.82 o 
   1   3   6     2142.48     2226.01     29.84 o 
   2   3   6      599.16      611.17      9.58 o 
   3   3   6       77.63       85.11      6.11 o 
   4   3   6      958.64      985.03     17.13 o 
   5   3   6      292.84      299.58      6.76 o 
   6   3   6      410.28      380.91     13.49 o 
   7   3   6      207.93      201.89      8.89 o 
   8   3   6      195.69      188.36      6.08 o 
   9   3   6      220.89      217.05      6.66 o 
  10   3   6       76.75       80.33      3.77 o 
  11   3   6       26.50       21.97      2.89 o 
  12   3   6      134.56      141.10      9.07 o 
 -12   4   6       61.51       60.52      9.33 o 
 -11   4   6       90.80       88.92      4.83 o 
 -10   4   6       97.14      101.86      5.30 o 
  -9   4   6      111.65      108.99      5.46 o 
  -8   4   6       74.23       72.73      3.97 o 
  -7   4   6       40.65       39.86      2.94 o 
  -6   4   6      243.77      222.16      6.80 o 
  -5   4   6      773.95      781.93     15.82 o 
  -4   4   6      219.37      214.51      6.08 o 
  -3   4   6     1271.03     1233.32     21.29 o 
  -2   4   6      617.65      619.03     10.82 o 
  -1   4   6      832.29      902.63     15.42 o 
   0   4   6      567.01      528.25      8.75 o 
   1   4   6      851.09      903.23     13.84 o 
   2   4   6      636.22      646.00     10.13 o 
   3   4   6     1273.83     1246.36     19.70 o 
   4   4   6      214.03      207.49      5.22 o 
   5   4   6      783.73      797.72     15.78 o 
   6   4   6      239.29      218.32      7.20 o 
   7   4   6       38.23       34.39      3.54 o 
   8   4   6       70.07       67.22      3.81 o 
   9   4   6      108.05      110.51      6.89 o 
  10   4   6      102.02      106.15      5.20 o 
  11   4   6       92.10       99.43      7.10 o 
  12   4   6       61.77       63.46     11.46 o 
 -11   5   6      108.60      108.63      5.65 o 
 -10   5   6       80.43       80.37      4.95 o 
  -9   5   6       30.82       36.85      6.02 o 
  -8   5   6      175.41      180.68      6.37 o 
  -7   5   6       55.56       50.68      3.49 o 
  -6   5   6      966.21      948.60     20.58 o 
  -5   5   6       83.31       75.60      3.70 o 
  -4   5   6      761.61      796.00     16.30 o 
  -3   5   6      279.17      262.30      5.69 o 
  -2   5   6       50.90       48.00      2.20 o 
  -1   5   6      691.40      741.58     11.01 o 
   0   5   6     3174.20     3098.08     43.56 o 
   1   5   6      656.52      703.50     10.83 o 
   2   5   6       54.40       51.67      2.22 o 
   3   5   6      271.83      259.81      6.06 o 
   4   5   6      777.78      822.33     14.87 o 
   5   5   6       89.37       86.19      5.71 o 
   6   5   6      933.24      893.98     20.45 o 
   7   5   6       58.97       50.46      5.62 o 
   8   5   6      171.69      183.75      6.37 o 
   9   5   6       32.13       32.77      4.85 o 
  10   5   6       79.82       78.23      6.00 o 
  11   5   6      109.03      113.49      7.96 o 
 -11   6   6       30.07       33.55      3.51 o 
 -10   6   6        0.15       -0.84      2.10 o 
  -9   6   6      161.44      168.92      7.25 o 
  -8   6   6      106.22      108.19      5.87 o 
  -7   6   6      259.20      271.61      8.19 o 
  -6   6   6      481.93      462.89     11.89 o 
  -5   6   6      216.88      206.50      6.22 o 
  -4   6   6     1319.42     1291.49     24.68 o 
  -3   6   6       62.20       58.51      2.99 o 
  -2   6   6      258.94      274.20      5.63 o 
  -1   6   6      745.37      810.79     12.05 o 
   0   6   6      253.97      244.76      4.89 o 
   1   6   6      749.60      797.11     13.78 o 
   2   6   6      259.24      275.80      5.18 o 
   3   6   6       64.35       59.34      3.45 o 
   4   6   6     1320.52     1281.22     28.75 o 
   5   6   6      217.28      211.34      6.95 o 
   6   6   6      482.51      456.44     16.85 o 
   7   6   6      255.99      249.94      9.47 o 
   8   6   6      105.35      108.27      6.04 o 
   9   6   6      164.34      161.65      7.46 o 
  10   6   6        0.11        1.52      1.88 o 
  11   6   6       28.81       24.56      3.66 o 
 -11   7   6      208.89      211.85     11.58 o 
 -10   7   6      136.22      154.12      9.86 o 
  -9   7   6       69.33       65.09      8.27 o 
  -8   7   6      162.83      166.42      9.89 o 
  -7   7   6      601.65      597.53     17.44 o 
  -6   7   6      645.50      644.55     15.80 o 
  -5   7   6     1629.02     1714.28     39.25 o 
  -4   7   6     1895.26     1854.65     34.81 o 
  -3   7   6     2055.77     2072.27     34.81 o 
  -2   7   6     1009.98      996.12     16.82 o 
  -1   7   6      697.25      666.00     11.96 o 
   0   7   6       21.67       24.35      1.79 o 
   1   7   6      674.41      663.32     10.28 o 
   2   7   6     1032.53     1005.11     15.66 o 
   3   7   6     2037.92     2053.05     34.80 o 
   4   7   6     1892.77     1867.30     35.49 o 
   5   7   6     1604.62     1595.35     62.75 o 
   6   7   6      645.13      641.83     18.48 o 
   7   7   6      596.39      581.91     25.99 o 
   8   7   6      163.89      163.73      7.74 o 
   9   7   6       66.95       57.99      5.06 o 
  10   7   6      136.75      144.62      6.85 o 
  11   7   6      207.58      202.37     20.80 o 
 -10   8   6       89.84      106.34      8.85 o 
  -9   8   6        6.57        4.49      3.65 o 
  -8   8   6        4.75        8.99      3.84 o 
  -7   8   6       78.82       88.73      7.97 o 
  -6   8   6      143.85      155.78      9.42 o 
  -5   8   6       41.35       38.94      4.20 o 
  -4   8   6      113.09      124.00      5.96 o 
  -3   8   6        9.97       14.58      2.71 o 
  -2   8   6      638.14      627.45     14.09 o 
  -1   8   6       15.41       15.28      2.50 o 
   0   8   6       10.90        6.26      2.92 o 
   1   8   6       15.67       14.39      1.71 o 
   2   8   6      642.90      632.06     11.37 o 
   3   8   6        9.94       11.33      1.96 o 
   4   8   6      113.62      131.08      9.93 o 
   5   8   6       40.52       33.04      6.41 o 
   6   8   6      144.98      149.41      7.61 o 
   7   8   6       78.13       89.03      9.81 o 
   8   8   6        4.01        8.66      3.00 o 
   9   8   6        6.90        9.14      2.57 o 
  10   8   6       91.01       90.82      5.40 o 
 -10   9   6       78.01       94.05      8.75 o 
  -9   9   6      285.46      298.61     14.40 o 
  -8   9   6      145.24      159.50     18.00 o 
  -7   9   6      213.54      213.26     16.53 o 
  -6   9   6      126.40      151.91      9.80 o 
  -5   9   6      461.97      482.51     41.99 o 
  -4   9   6       96.17       82.57      6.20 o 
  -3   9   6      116.71      118.80      6.89 o 
  -2   9   6      287.79      271.30      9.16 o 
  -1   9   6      452.81      429.43     12.16 o 
   0   9   6       17.72       14.25      2.99 o 
   1   9   6      458.16      419.45      9.50 o 
   2   9   6      288.14      281.13      7.21 o 
   3   9   6      118.01      117.26      8.94 o 
   4   9   6       91.02       89.67      6.23 o 
   5   9   6      452.33      439.16     17.34 o 
   6   9   6      130.38      145.14     10.77 o 
   7   9   6      208.37      204.35     18.57 o 
   8   9   6      146.62      156.42      7.03 o 
   9   9   6      278.72      283.87     10.62 o 
  10   9   6       79.33       89.55      5.56 o 
  -9  10   6       19.56       22.66      8.27 o 
  -8  10   6       84.43      118.65     14.13 o 
  -7  10   6        4.93        2.67      6.13 o 
  -6  10   6      360.28      334.61     22.93 o 
  -5  10   6       42.33       51.46      9.60 o 
  -4  10   6      331.30      316.28     14.61 o 
  -3  10   6      273.17      280.78     19.46 o 
  -2  10   6      512.16      487.38     19.51 o 
  -1  10   6       47.45       38.51      4.97 o 
   0  10   6      385.62      365.95     13.22 o 
   1  10   6       51.87       55.44      5.45 o 
   2  10   6      504.19      489.93     13.43 o 
   3  10   6      279.52      271.47     17.77 o 
   4  10   6      326.89      297.83     17.59 o 
   5  10   6       42.67       47.24      5.35 o 
   6  10   6      359.66      354.48     11.15 o 
   7  10   6        5.64        3.65      2.64 o 
   8  10   6       87.13       97.80      6.15 o 
   9  10   6       20.61       23.09      3.55 o 
  -9  11   6       17.62       15.20      8.00 o 
  -8  11   6       76.40       83.72     12.80 o 
  -7  11   6      142.73      143.98     15.46 o 
  -6  11   6       68.02       55.46     10.40 o 
  -5  11   6      121.78      112.25     13.86 o 
  -4  11   6       20.29       17.33      6.93 o 
  -3  11   6       73.99       69.06      7.70 o 
  -2  11   6      292.55      289.19     14.04 o 
  -1  11   6       59.11       51.22      5.63 o 
   0  11   6      242.97      226.08     10.50 o 
   1  11   6       56.00       53.93      5.93 o 
   2  11   6      293.61      271.01     15.12 o 
   3  11   6       75.74       89.74      9.22 o 
   4  11   6       20.65       18.61      5.82 o 
   5  11   6      120.74      140.36     11.40 o 
   6  11   6       66.58       63.95     13.73 o 
   7  11   6      143.28      172.21      9.40 o 
   8  11   6       74.10       84.69      7.64 o 
   9  11   6       16.81       19.90      3.63 o 
  -8  12   6       96.69       70.92     12.53 o 
  -7  12   6       88.64       94.38     13.33 o 
  -6  12   6      182.40      166.37     17.06 o 
  -5  12   6        5.27        0.53      6.67 o 
  -4  12   6      225.07      231.16     18.93 o 
  -3  12   6      250.82      248.79     13.86 o 
  -2  12   6      102.88      105.12      9.40 o 
  -1  12   6      547.60      552.54     22.06 o 
   0  12   6      133.57      141.68      8.60 o 
   1  12   6      554.92      543.97     33.67 o 
   2  12   6      101.06       99.84      7.93 o 
   3  12   6      254.17      246.52     21.86 o 
   4  12   6      228.75      202.38     36.53 o 
   5  12   6        5.15        4.96      4.93 o 
   6  12   6      188.34      167.46     13.73 o 
   7  12   6       88.53       83.55      9.67 o 
   8  12   6      101.10      101.43     10.38 o 
  -7  13   6       33.59       26.93      9.33 o 
  -6  13   6       33.30       26.66      9.60 o 
  -5  13   6       60.49       55.19     11.46 o 
  -4  13   6        9.69       13.33      7.73 o 
  -3  13   6       81.05       71.99     11.73 o 
  -2  13   6      143.50      143.43     10.65 o 
  -1  13   6      134.55      126.00     10.35 o 
   0  13   6      253.54      252.99     14.07 o 
   1  13   6      130.80      122.67      8.89 o 
   2  13   6      144.79      133.25     16.53 o 
   3  13   6       78.43       70.64      9.87 o 
   4  13   6        9.58        9.87      5.77 o 
   5  13   6       61.93       50.78      8.43 o 
   6  13   6       34.04       24.93      7.47 o 
   7  13   6       34.45       25.05      7.07 o 
  -6  14   6       97.96       82.12     13.86 o 
  -5  14   6       45.28       41.33     10.40 o 
  -4  14   6      119.42      129.58     16.26 o 
  -3  14   6       80.06       86.12     13.86 o 
  -2  14   6       14.93       13.03      5.73 o 
  -1  14   6      200.65      193.82     12.99 o 
   0  14   6        1.17        0.65      4.32 o 
   1  14   6      199.16      197.87     12.26 o 
   2  14   6       15.25       10.97      5.72 o 
   3  14   6       82.24       90.25     10.78 o 
   4  14   6      120.99      118.99     18.00 o 
   5  14   6       45.76       26.30      7.35 o 
   6  14   6       96.79       65.86     15.73 o 
  -4  15   6       64.77       78.92     14.13 o 
  -3  15   6       31.19       39.99     10.93 o 
  -2  15   6        7.72        1.87      6.40 o 
  -1  15   6       17.81       16.55      6.53 o 
   0  15   6        4.19        0.44      4.99 o 
   1  15   6       17.14       12.80      8.00 o 
   2  15   6        7.76        6.05      6.28 o 
   3  15   6       30.19       33.76      8.80 o 
   4  15   6       65.95       65.54      9.86 o 
   1   0   7     2199.58     2351.76     31.35 o 
   2   0   7      214.99      226.39      4.56 o 
   3   0   7      353.01      377.25      7.20 o 
   4   0   7     1821.00     1774.17     29.53 o 
   5   0   7       35.35       37.47      2.55 o 
   6   0   7     1482.50     1484.81     30.87 o 
   7   0   7       72.40       68.85      5.62 o 
   8   0   7     1104.24     1169.43     24.99 o 
   9   0   7        0.03        2.09      1.68 o 
  10   0   7       55.35       61.01      3.49 o 
  11   0   7       15.71       15.87      2.54 o 
  12   0   7      147.28      143.96      8.93 o 
 -12   1   7       15.03       12.72      3.08 o 
 -11   1   7       15.96       13.16      2.45 o 
 -10   1   7       72.17       65.92      3.67 o 
  -9   1   7       32.69       32.20      2.75 o 
  -8   1   7       53.67       47.31      3.20 o 
  -7   1   7      174.13      168.13      5.74 o 
  -6   1   7      562.13      532.13     14.10 o 
  -5   1   7      175.59      188.15      5.44 o 
  -4   1   7      591.56      612.29     11.56 o 
  -3   1   7      425.79      400.73      7.70 o 
  -2   1   7      799.14      809.60     12.59 o 
  -1   1   7       27.58       24.67      1.89 o 
   0   1   7     2259.66     2416.00     36.57 o 
   1   1   7       27.64       26.50      1.66 o 
   2   1   7      813.38      818.19     12.54 o 
   3   1   7      427.91      421.98      7.75 o 
   4   1   7      590.09      630.28     11.58 o 
   5   1   7      178.74      197.41      6.97 o 
   6   1   7      558.46      524.62     14.09 o 
   7   1   7      174.83      170.60      5.77 o 
   8   1   7       50.16       45.65      4.12 o 
   9   1   7       33.23       35.61      2.81 o 
  10   1   7       68.63       59.56      3.50 o 
  11   1   7       15.47       15.99      2.59 o 
  12   1   7       16.28       16.82      3.16 o 
 -12   2   7       49.69       60.26      9.87 o 
 -11   2   7        0.70        0.76      1.89 o 
 -10   2   7       49.49       56.22      3.50 o 
  -9   2   7       12.53       14.16      2.15 o 
  -8   2   7      437.72      451.81     11.33 o 
  -7   2   7       25.60       26.68      2.52 o 
  -6   2   7     1084.05     1135.93     24.61 o 
  -5   2   7      214.93      215.84      5.86 o 
  -4   2   7     3972.12     3894.50     62.75 o 
  -3   2   7       84.81       95.74      3.15 o 
  -2   2   7     1184.51     1171.28     18.71 o 
  -1   2   7      222.32      280.53      5.27 o 
   0   2   7       38.49       41.94      2.49 o 
   1   2   7      221.73      287.21      5.10 o 
   2   2   7     1191.53     1183.18     17.53 o 
   3   2   7       89.68      101.87      3.20 o 
   4   2   7     3968.59     3911.60     62.78 o 
   5   2   7      208.83      202.53      5.75 o 
   6   2   7     1107.86     1166.75     24.66 o 
   7   2   7       24.10       23.95      2.48 o 
   8   2   7      456.60      455.53     19.86 o 
   9   2   7       12.30       13.43      2.11 o 
  10   2   7       47.98       51.88      3.89 o 
  11   2   7        0.63        2.46      2.06 o 
  12   2   7       51.97       59.71      7.33 o 
 -12   3   7      121.24      124.78     13.60 o 
 -11   3   7       10.12       10.64      2.33 o 
 -10   3   7      254.06      272.83      9.24 o 
  -9   3   7        8.73        5.40      1.94 o 
  -8   3   7       64.81       75.43      4.07 o 
  -7   3   7      232.25      225.15      9.01 o 
  -6   3   7      258.17      244.46      7.37 o 
  -5   3   7      246.85      231.69      6.34 o 
  -4   3   7     1034.83     1025.89     18.15 o 
  -3   3   7      702.37      686.09     11.86 o 
  -2   3   7     4535.91     4432.49     62.18 o 
  -1   3   7      513.25      529.47      8.82 o 
   0   3   7     1083.38     1095.62     16.55 o 
   1   3   7      504.36      532.23      8.34 o 
   2   3   7     4488.59     4525.85     62.12 o 
   3   3   7      699.19      680.16     14.34 o 
   4   3   7     1035.21     1032.94     18.15 o 
   5   3   7      243.89      228.11      6.29 o 
   6   3   7      260.75      238.61      7.32 o 
   7   3   7      231.62      215.89     12.20 o 
   8   3   7       61.76       73.78      4.23 o 
   9   3   7        8.82        8.98      2.04 o 
  10   3   7      248.45      258.72      7.74 o 
  11   3   7       10.80       13.22      2.83 o 
  12   3   7      121.02      141.60     19.06 o 
 -11   4   7       68.93       79.08      4.96 o 
 -10   4   7       13.46       12.16      2.65 o 
  -9   4   7      196.36      182.20      6.51 o 
  -8   4   7      374.47      353.53      9.81 o 
  -7   4   7      121.70      124.95      5.28 o 
  -6   4   7      732.85      729.08     16.91 o 
  -5   4   7      618.68      601.78     12.84 o 
  -4   4   7      738.34      732.15     14.99 o 
  -3   4   7      269.96      269.46      6.45 o 
  -2   4   7     1003.55      986.70     15.46 o 
  -1   4   7      532.53      535.84      8.53 o 
   0   4   7       19.09       19.30      1.52 o 
   1   4   7      523.38      533.55      8.05 o 
   2   4   7     1025.25     1031.52     15.45 o 
   3   4   7      278.56      282.09      5.98 o 
   4   4   7      744.19      726.56     13.57 o 
   5   4   7      608.92      589.79     14.24 o 
   6   4   7      730.02      730.49     16.91 o 
   7   4   7      127.25      129.35      6.86 o 
   8   4   7      377.30      359.44      9.81 o 
   9   4   7      197.00      189.10      6.94 o 
  10   4   7       14.40       16.37      2.98 o 
  11   4   7       67.27       75.81      7.20 o 
 -11   5   7      133.36      140.27      6.69 o 
 -10   5   7      265.36      291.30     10.15 o 
  -9   5   7       25.06       25.63      2.89 o 
  -8   5   7      187.03      200.98      7.03 o 
  -7   5   7       35.01       35.94      3.21 o 
  -6   5   7       25.14       38.75      3.24 o 
  -5   5   7      140.86      150.00      6.63 o 
  -4   5   7      931.94      920.86     18.52 o 
  -3   5   7     2654.35     2647.84     43.83 o 
  -2   5   7     2012.83     1947.83     28.25 o 
  -1   5   7      568.45      570.70     10.47 o 
   0   5   7     1297.69     1270.01     18.02 o 
   1   5   7      581.10      582.51     10.77 o 
   2   5   7     1976.45     1939.43     28.11 o 
   3   5   7     2666.63     2670.23     40.51 o 
   4   5   7      928.58      928.75     16.87 o 
   5   5   7      141.85      133.39      6.15 o 
   6   5   7       26.98       35.28      3.21 o 
   7   5   7       34.25       37.48      3.88 o 
   8   5   7      182.72      203.75      8.49 o 
   9   5   7       24.11       25.90      3.55 o 
  10   5   7      264.54      276.50     10.18 o 
  11   5   7      135.51      142.21      9.52 o 
 -11   6   7      164.48      170.36     10.70 o 
 -10   6   7       49.79       61.01      9.20 o 
  -9   6   7        2.86        1.12      3.52 o 
  -8   6   7       52.50       50.18      3.88 o 
  -7   6   7      199.07      209.77      7.42 o 
  -6   6   7       53.65       47.92      3.65 o 
  -5   6   7       41.55       35.89      3.32 o 
  -4   6   7       26.09       27.41      2.73 o 
  -3   6   7      366.51      355.15      8.22 o 
  -2   6   7      441.03      445.59     10.94 o 
  -1   6   7      212.22      225.66      9.04 o 
   0   6   7      502.29      537.19      9.62 o 
   1   6   7      218.35      226.14      4.53 o 
   2   6   7      438.43      448.86      9.01 o 
   3   6   7      376.36      366.54      8.28 o 
   4   6   7       24.88       27.56      3.09 o 
   5   6   7       38.60       33.15      7.94 o 
   6   6   7       52.38       39.83      4.23 o 
   7   6   7      197.94      209.99      8.66 o 
   8   6   7       49.63       45.80      4.43 o 
   9   6   7        3.30        5.17      2.58 o 
  10   6   7       51.09       61.20      7.51 o 
  11   6   7      168.00      182.90     19.20 o 
 -10   7   7      295.85      302.31     14.29 o 
  -9   7   7      306.65      328.96     23.06 o 
  -8   7   7      328.31      334.66     14.86 o 
  -7   7   7       98.52       95.09      6.55 o 
  -6   7   7       25.97       31.48      4.21 o 
  -5   7   7      133.81      127.62      7.01 o 
  -4   7   7      119.93      109.45      5.49 o 
  -3   7   7      161.69      154.45      6.87 o 
  -2   7   7      641.65      623.09     13.64 o 
  -1   7   7      844.61      861.77     16.19 o 
   0   7   7     1725.95     1643.69     26.40 o 
   1   7   7      844.32      841.02     14.69 o 
   2   7   7      638.39      598.24     11.13 o 
   3   7   7      148.93      146.69      4.95 o 
   4   7   7      121.87      111.34      5.47 o 
   5   7   7      134.48      125.28      6.83 o 
   6   7   7       27.48       29.71      3.93 o 
   7   7   7       97.02      104.63      7.63 o 
   8   7   7      325.50      323.50     22.39 o 
   9   7   7      307.71      300.78     11.44 o 
  10   7   7      290.15      285.04      9.34 o 
 -10   8   7       63.90       59.99      7.02 o 
  -9   8   7       29.69       31.17      5.73 o 
  -8   8   7       43.35       50.27      6.34 o 
  -7   8   7      137.76      152.32     10.05 o 
  -6   8   7       75.07       70.93      5.64 o 
  -5   8   7      110.98      115.79     11.71 o 
  -4   8   7       89.91       85.63      5.28 o 
  -3   8   7       10.82       11.42      2.84 o 
  -2   8   7      241.85      235.10      8.20 o 
  -1   8   7       16.69       14.94      2.91 o 
   0   8   7      180.50      171.58      6.06 o 
   1   8   7       18.20       19.32      2.09 o 
   2   8   7      234.16      229.66      5.71 o 
   3   8   7       11.72       13.12      2.15 o 
   4   8   7       86.12       88.12      8.62 o 
   5   8   7      113.10      122.77     14.17 o 
   6   8   7       76.99       76.62      5.83 o 
   7   8   7      138.11      143.13      8.41 o 
   8   8   7       44.77       53.35      5.17 o 
   9   8   7       29.75       31.45      4.24 o 
  10   8   7       62.25       60.06      4.61 o 
 -10   9   7       75.99       75.99     12.00 o 
  -9   9   7      463.64      458.06     28.26 o 
  -8   9   7      105.25       91.99     12.53 o 
  -7   9   7      116.88      116.78     14.13 o 
  -6   9   7      297.99      301.55     21.06 o 
  -5   9   7        6.35        5.20      3.96 o 
  -4   9   7        0.70        0.04      2.64 o 
  -3   9   7      105.23       98.03      6.59 o 
  -2   9   7      355.37      378.16     16.24 o 
  -1   9   7      122.76      125.15      6.29 o 
   0   9   7      651.72      653.22     16.85 o 
   1   9   7      116.75      122.93      5.36 o 
   2   9   7      353.44      360.53      9.78 o 
   3   9   7       95.99       90.62      4.24 o 
   4   9   7        0.45        0.46      2.00 o 
   5   9   7        6.96        9.65      3.28 o 
   6   9   7      297.82      299.26     11.68 o 
   7   9   7      117.29      118.00      7.48 o 
   8   9   7      104.05       96.51     18.16 o 
   9   9   7      469.15      467.32     22.67 o 
  10   9   7       72.85       67.61      8.27 o 
  -9  10   7        5.47        4.27      6.93 o 
  -8  10   7       79.23       68.26     11.73 o 
  -7  10   7       66.72       72.26     11.73 o 
  -6  10   7      153.29      135.71     14.66 o 
  -5  10   7      297.11      322.08     22.13 o 
  -4  10   7       37.29       30.47      6.61 o 
  -3  10   7      543.65      558.33     17.34 o 
  -2  10   7       11.70        9.44      3.58 o 
  -1  10   7      196.02      191.85      7.97 o 
   0  10   7       60.64       56.61      5.00 o 
   1  10   7      191.15      177.97      6.61 o 
   2  10   7       13.52        9.75      2.48 o 
   3  10   7      539.21      483.52     40.79 o 
   4  10   7       35.88       23.98      5.67 o 
   5  10   7      303.43      305.41     28.26 o 
   6  10   7      151.76      128.98     13.62 o 
   7  10   7       70.71       79.43      5.51 o 
   8  10   7       78.97       80.15      6.81 o 
   9  10   7        5.67        8.28      3.00 o 
  -8  11   7       17.56       15.73      8.27 o 
  -7  11   7      146.96      157.04     16.26 o 
  -6  11   7       18.65       21.60      8.00 o 
  -5  11   7       81.51       71.19     11.73 o 
  -4  11   7        4.08        8.27      6.40 o 
  -3  11   7      177.97      190.80     11.96 o 
  -2  11   7       53.57       47.82      6.76 o 
  -1  11   7      471.67      493.89     19.98 o 
   0  11   7        3.36       -0.93      3.38 o 
   1  11   7      473.76      473.00     16.40 o 
   2  11   7       51.16       49.16      5.74 o 
   3  11   7      180.74      188.67     18.53 o 
   4  11   7        4.21        8.23      5.12 o 
   5  11   7       83.50       73.57      9.07 o 
   6  11   7       18.12       16.16      5.89 o 
   7  11   7      148.90      151.08     15.33 o 
   8  11   7       17.59       10.50      5.57 o 
  -7  12   7      188.56      179.44     18.66 o 
  -6  12   7       19.16       25.06      9.07 o 
  -5  12   7      292.32      285.55     21.86 o 
  -4  12   7        0.26       -2.67      6.40 o 
  -3  12   7      348.81      356.78     17.24 o 
  -2  12   7       21.76       19.19      5.75 o 
  -1  12   7      290.11      276.46     15.20 o 
   0  12   7        0.15        2.52      3.80 o 
   1  12   7      296.97      255.49     24.56 o 
   2  12   7       20.45       12.96      6.13 o 
   3  12   7      360.65      349.51     37.59 o 
   4  12   7        0.49       -0.07      4.93 o 
   5  12   7      299.03      283.94     19.20 o 
   6  12   7       18.57       26.50      6.72 o 
   7  12   7      191.87      173.98     25.33 o 
  -6  13   7       42.14       41.06     11.20 o 
  -5  13   7      102.90       89.05     13.60 o 
  -4  13   7       29.67       29.86      9.33 o 
  -3  13   7      208.63      197.57     18.66 o 
  -2  13   7       24.24       27.12      6.31 o 
  -1  13   7      132.19      134.09     11.33 o 
   0  13   7       21.01       19.33      6.03 o 
   1  13   7      131.70      141.97      9.12 o 
   2  13   7       24.12       19.02      6.11 o 
   3  13   7      208.51      185.48     13.05 o 
   4  13   7       28.85       35.04     11.46 o 
   5  13   7      100.79       98.08     10.80 o 
   6  13   7       40.62       39.49      7.74 o 
  -5  14   7      339.59      365.28     26.40 o 
  -4  14   7        4.90        1.87      7.20 o 
  -3  14   7      202.05      215.43     20.00 o 
  -2  14   7       24.61       31.09      6.69 o 
  -1  14   7       40.52       47.21      7.63 o 
   0  14   7      113.47      121.82     10.46 o 
   1  14   7       38.94       33.59     10.13 o 
   2  14   7       24.37       22.05      6.97 o 
   3  14   7      196.65      214.48     20.40 o 
   4  14   7        4.79        6.11      5.45 o 
   5  14   7      345.45      333.68     34.53 o 
  -3  15   7       26.16       26.93      9.87 o 
  -2  15   7       15.33       23.20     10.13 o 
  -1  15   7       23.82       26.09      7.05 o 
   0  15   7       37.82       42.68      7.91 o 
   1  15   7       23.86       24.53      9.60 o 
   2  15   7       15.10       19.04      7.89 o 
   3  15   7       24.53       24.66      8.80 o 
   0   0   8       58.16       62.77      5.08 o 
   1   0   8        4.43        5.29      1.16 o 
   2   0   8     1035.79     1062.24     16.15 o 
   3   0   8     1026.55     1059.15     18.53 o 
   4   0   8       14.40       17.21      1.91 o 
   5   0   8      424.17      471.60     12.02 o 
   6   0   8     1185.12     1151.52     24.87 o 
   7   0   8       44.35       39.79      3.36 o 
   8   0   8      747.03      716.73     16.66 o 
   9   0   8      185.49      193.72      6.64 o 
  10   0   8      418.64      413.28     10.89 o 
  11   0   8        3.84        2.35      2.14 o 
 -11   1   8       75.94       85.04      5.07 o 
 -10   1   8       60.34       65.19      3.98 o 
  -9   1   8       55.20       53.40      3.71 o 
  -8   1   8       13.63       14.47      2.28 o 
  -7   1   8      529.62      519.41     14.74 o 
  -6   1   8       20.94       18.48      2.42 o 
  -5   1   8     1100.06     1077.01     20.90 o 
  -4   1   8       37.53       38.51      2.76 o 
  -3   1   8      323.70      330.46      6.86 o 
  -2   1   8       30.07       31.25      1.84 o 
  -1   1   8       95.98       94.12      2.82 o 
   0   1   8       34.00       37.45      2.20 o 
   1   1   8       93.51       97.15      2.81 o 
   2   1   8       32.56       35.24      2.23 o 
   3   1   8      328.51      341.32      6.91 o 
   4   1   8       34.14       36.77      2.40 o 
   5   1   8     1096.88     1071.17     24.65 o 
   6   1   8       20.94       19.37      2.48 o 
   7   1   8      532.59      523.36     12.87 o 
   8   1   8       13.43       14.32      2.66 o 
   9   1   8       53.58       57.69      3.77 o 
  10   1   8       60.36       71.97      6.31 o 
  11   1   8       78.86       83.86      5.31 o 
 -11   2   8       63.97       70.94      4.83 o 
 -10   2   8       44.28       41.83      3.36 o 
  -9   2   8      334.52      344.58      9.71 o 
  -8   2   8       37.60       38.34      3.19 o 
  -7   2   8     1002.93      968.44     21.59 o 
  -6   2   8      679.59      664.71     15.77 o 
  -5   2   8      803.98      803.72     16.39 o 
  -4   2   8      307.13      302.00      7.73 o 
  -3   2   8      839.52      845.61     14.23 o 
  -2   2   8      687.75      701.47     17.17 o 
  -1   2   8     2043.16     2125.15     28.58 o 
   0   2   8      557.79      623.28     13.59 o 
   1   2   8     2020.78     2090.55     28.54 o 
   2   2   8      703.40      732.19     14.26 o 
   3   2   8      822.43      825.66     14.66 o 
   4   2   8      308.14      306.52      7.05 o 
   5   2   8      826.52      809.93     16.40 o 
   6   2   8      680.45      680.69     15.87 o 
   7   2   8     1012.28      975.52     21.67 o 
   8   2   8       40.01       44.04      3.34 o 
   9   2   8      330.48      342.81      9.61 o 
  10   2   8       43.24       43.98      3.30 o 
  11   2   8       66.10       69.47      5.46 o 
 -11   3   8       31.01       28.93      3.43 o 
 -10   3   8      147.45      141.84      5.81 o 
  -9   3   8      120.96      121.73      5.30 o 
  -8   3   8      129.89      128.23      5.48 o 
  -7   3   8      216.51      217.37      7.30 o 
  -6   3   8      124.22      131.83      5.42 o 
  -5   3   8     1108.69     1056.27     20.73 o 
  -4   3   8      428.72      418.88      9.86 o 
  -3   3   8     1917.30     1872.11     29.10 o 
  -2   3   8     1966.16     1994.65     29.28 o 
  -1   3   8     1409.32     1421.90     19.75 o 
   0   3   8     1691.12     1757.09     38.64 o 
   1   3   8     1387.41     1392.18     19.69 o 
   2   3   8     2007.81     2050.37     29.28 o 
   3   3   8     1892.32     1847.63     29.00 o 
   4   3   8      440.15      423.15      9.25 o 
   5   3   8     1093.59     1057.73     31.25 o 
   6   3   8      120.68      127.05      5.41 o 
   7   3   8      218.15      226.89      7.31 o 
   8   3   8      125.36      129.09      6.39 o 
   9   3   8      116.69      121.10      9.57 o 
  10   3   8      150.63      137.64      7.72 o 
  11   3   8       30.12       31.90      5.28 o 
 -11   4   8      162.21      168.96      7.57 o 
 -10   4   8       52.29       50.35      3.81 o 
  -9   4   8      139.04      149.67      6.13 o 
  -8   4   8       18.09       16.73      2.69 o 
  -7   4   8      358.89      371.52     10.34 o 
  -6   4   8       38.40       41.46      3.42 o 
  -5   4   8     1430.05     1408.24     27.11 o 
  -4   4   8       63.75       68.18      3.75 o 
  -3   4   8     1457.45     1465.46     25.36 o 
  -2   4   8      154.69      149.99      4.32 o 
  -1   4   8      490.66      513.42      8.99 o 
   0   4   8      432.47      431.00      7.41 o 
   1   4   8      487.22      505.50      7.93 o 
   2   4   8      154.15      147.84      3.97 o 
   3   4   8     1455.53     1467.33     23.44 o 
   4   4   8       63.95       72.87      6.54 o 
   5   4   8     1427.92     1436.36     30.40 o 
   6   4   8       37.99       39.80      3.46 o 
   7   4   8      355.58      362.82     12.16 o 
   8   4   8       17.29       15.11      3.69 o 
   9   4   8      138.65      154.05      7.40 o 
  10   4   8       53.00       57.18      4.86 o 
  11   4   8      160.33      164.45     10.60 o 
 -11   5   8      185.00      191.60     11.35 o 
 -10   5   8      122.99      132.34      9.45 o 
  -9   5   8      309.94      343.15     12.08 o 
  -8   5   8      151.88      154.56      9.77 o 
  -7   5   8      226.01      228.78      7.81 o 
  -6   5   8      348.69      323.81      9.64 o 
  -5   5   8       18.75       17.43      2.47 o 
  -4   5   8      713.23      729.19     15.46 o 
  -3   5   8     1020.06     1029.90     18.51 o 
  -2   5   8     1836.55     1830.42     26.82 o 
  -1   5   8     1528.97     1524.61     22.71 o 
   0   5   8     1371.64     1377.63     31.45 o 
   1   5   8     1504.77     1503.12     21.36 o 
   2   5   8     1847.19     1785.84     25.28 o 
   3   5   8     1018.52      995.61     18.40 o 
   4   5   8      719.24      724.38     17.42 o 
   5   5   8       18.89       21.23      3.53 o 
   6   5   8      352.68      338.14     15.22 o 
   7   5   8      227.17      232.93      9.41 o 
   8   5   8      153.35      141.74      7.45 o 
   9   5   8      303.34      315.57     11.59 o 
  10   5   8      120.80      124.61      6.86 o 
  11   5   8      182.52      179.46     12.78 o 
 -10   6   8       56.13       52.98      6.83 o 
  -9   6   8      153.99      159.52      8.20 o 
  -8   6   8      395.49      367.51     12.87 o 
  -7   6   8      100.27       91.39      6.45 o 
  -6   6   8      504.79      497.75     26.84 o 
  -5   6   8      449.28      441.91     14.00 o 
  -4   6   8       10.99       11.12      2.59 o 
  -3   6   8      542.45      564.94     14.26 o 
  -2   6   8       33.21       44.02      3.86 o 
  -1   6   8     1308.61     1313.52     25.34 o 
   0   6   8      135.48      152.35      5.20 o 
   1   6   8     1311.17     1301.25     21.37 o 
   2   6   8       31.81       44.21      2.65 o 
   3   6   8      537.99      542.92     11.84 o 
   4   6   8       10.38        9.40      2.55 o 
   5   6   8      436.06      412.93     19.06 o 
   6   6   8      505.16      474.85     27.53 o 
   7   6   8       91.48       84.16      5.99 o 
   8   6   8      398.96      349.75     13.27 o 
   9   6   8      154.73      143.47      9.42 o 
  10   6   8       53.95       51.51      4.83 o 
 -10   7   8      109.85      126.50      9.86 o 
  -9   7   8       38.70       40.08      6.13 o 
  -8   7   8        0.04        3.88      3.12 o 
  -7   7   8       52.09       46.68      5.07 o 
  -6   7   8       52.53       49.05      5.34 o 
  -5   7   8       69.48       55.40      5.73 o 
  -4   7   8      131.37      121.67      6.05 o 
  -3   7   8      478.97      474.71     12.95 o 
  -2   7   8      890.70      868.73     20.43 o 
  -1   7   8      356.26      399.11     10.06 o 
   0   7   8       18.79       23.40      2.82 o 
   1   7   8      353.15      372.62      8.02 o 
   2   7   8      883.90      846.07     14.97 o 
   3   7   8      474.89      463.72      9.35 o 
   4   7   8      138.37      138.43      7.18 o 
   5   7   8       66.13       60.86      5.37 o 
   6   7   8       48.64       37.37      4.53 o 
   7   7   8       54.09       51.24      4.99 o 
   8   7   8        0.27        2.02      2.79 o 
   9   7   8       35.71       32.53      4.42 o 
  10   7   8      107.55      118.21      7.25 o 
 -10   8   8       96.19       86.12     13.06 o 
  -9   8   8       80.41      101.32     13.06 o 
  -8   8   8       43.47       44.53      9.87 o 
  -7   8   8       56.18       51.78      6.78 o 
  -6   8   8       41.31       36.28      6.02 o 
  -5   8   8       15.50        9.07      4.32 o 
  -4   8   8      219.44      213.61      9.64 o 
  -3   8   8      172.85      169.87      8.31 o 
  -2   8   8        2.24        5.97      2.59 o 
  -1   8   8      618.93      585.72     14.42 o 
   0   8   8      256.07      284.67     16.02 o 
   1   8   8      626.62      571.77     11.97 o 
   2   8   8        3.98        8.80      2.08 o 
   3   8   8      173.35      172.85      5.80 o 
   4   8   8      215.82      215.38      7.95 o 
   5   8   8       15.49       12.37      4.99 o 
   6   8   8       46.59       44.52      4.96 o 
   7   8   8       55.40       44.81      4.90 o 
   8   8   8       41.12       39.51      4.80 o 
   9   8   8       80.19       82.25      6.63 o 
  10   8   8       98.63       95.63      6.88 o 
  -9   9   8      148.02      145.31     16.26 o 
  -8   9   8       54.76       57.06     11.20 o 
  -7   9   8      205.27      199.70     17.60 o 
  -6   9   8      106.99      103.25     16.80 o 
  -5   9   8      430.90      408.72     17.82 o 
  -4   9   8       47.36       48.42      5.40 o 
  -3   9   8      236.27      227.73     10.25 o 
  -2   9   8      100.68      113.45     10.53 o 
  -1   9   8      152.62      155.65      7.25 o 
   0   9   8      302.49      314.08      9.14 o 
   1   9   8      150.08      149.03      6.16 o 
   2   9   8       99.53       99.06      5.07 o 
   3   9   8      246.70      251.50     10.31 o 
   4   9   8       47.87       54.01     13.23 o 
   5   9   8      423.49      391.14     17.22 o 
   6   9   8      107.55      106.95      7.29 o 
   7   9   8      201.25      207.22     10.04 o 
   8   9   8       54.90       60.85      7.05 o 
   9   9   8      145.27      157.86     11.62 o 
  -8  10   8      194.47      201.57     18.93 o 
  -7  10   8        9.95        3.20      6.67 o 
  -6  10   8      113.62      114.12     14.40 o 
  -5  10   8        3.78        1.47      4.27 o 
  -4  10   8      276.61      286.14     14.69 o 
  -3  10   8       20.21       14.38      4.14 o 
  -2  10   8       44.79       55.38      5.68 o 
  -1  10   8       84.57       84.01      5.96 o 
   0  10   8      121.07      124.55      6.71 o 
   1  10   8       83.34       77.43      5.32 o 
   2  10   8       46.36       59.30      4.31 o 
   3  10   8       19.77       18.64      5.21 o 
   4  10   8      279.98      294.68     15.48 o 
   5  10   8        3.91        5.00      4.83 o 
   6  10   8      119.19      133.06     11.14 o 
   7  10   8       10.39        2.33      4.80 o 
   8  10   8      196.32      201.37     11.04 o 
  -8  11   8       62.07       68.26     12.53 o 
  -7  11   8       54.85       61.06     11.73 o 
  -6  11   8       69.28       65.59     12.00 o 
  -5  11   8       57.33       54.66     10.93 o 
  -4  11   8      377.91      394.60     25.60 o 
  -3  11   8       52.92       53.99      7.07 o 
  -2  11   8      287.90      292.72     12.36 o 
  -1  11   8      259.46      257.49     12.93 o 
   0  11   8       64.72       70.91      6.77 o 
   1  11   8      254.98      233.39     13.29 o 
   2  11   8      294.72      278.83     19.24 o 
   3  11   8       51.71       44.83      7.37 o 
   4  11   8      379.27      361.93     36.93 o 
   5  11   8       58.62       47.82      7.68 o 
   6  11   8       66.84       66.59     15.06 o 
   7  11   8       55.35       49.41      8.07 o 
   8  11   8       63.34       65.74      9.15 o 
  -7  12   8        1.93        1.60      6.93 o 
  -6  12   8      199.13      192.50     19.20 o 
  -5  12   8       24.28       25.33      9.07 o 
  -4  12   8      263.17      289.02     21.60 o 
  -3  12   8       31.40       29.99      6.50 o 
  -2  12   8      224.81      229.19     20.26 o 
  -1  12   8      139.54      123.57     10.65 o 
   0  12   8      180.54      180.53     11.97 o 
   1  12   8      141.13      122.99      8.75 o 
   2  12   8      221.65      223.87     14.43 o 
   3  12   8       31.34       21.51      6.36 o 
   4  12   8      264.61      264.77     26.40 o 
   5  12   8       24.63       18.55      6.40 o 
   6  12   8      203.85      207.92     22.53 o 
   7  12   8        2.04        3.63      5.51 o 
  -6  13   8       31.02       43.19     11.73 o 
  -5  13   8       19.82       16.00      8.80 o 
  -4  13   8       33.16       41.59     10.40 o 
  -3  13   8      120.82      114.92     15.46 o 
  -2  13   8       51.27       59.41     12.53 o 
  -1  13   8      161.02      151.76     20.93 o 
   0  13   8        4.13        2.61      4.70 o 
   1  13   8      159.77      138.63     17.09 o 
   2  13   8       51.15       51.71      8.20 o 
   3  13   8      119.11      104.95     24.66 o 
   4  13   8       30.77       24.64      7.00 o 
   5  13   8       19.72       16.11      6.59 o 
   6  13   8       29.30       30.06     10.80 o 
  -4  14   8      131.88      130.11     17.33 o 
  -3  14   8       48.12       45.06     11.20 o 
  -2  14   8      106.42      115.56     14.00 o 
  -1  14   8      188.24      179.44     13.20 o 
   0  14   8       31.13       23.44      8.53 o 
   1  14   8      190.64      197.04     19.20 o 
   2  14   8      104.67      109.09     15.06 o 
   3  14   8       49.15       50.84      8.84 o 
   4  14   8      132.51      128.65     12.45 o 
  -1  15   8       36.11       37.06      7.53 o 
   0  15   8       48.42       66.39     13.06 o 
   1  15   8       34.45       45.33     11.46 o 
   1   0   9       64.16       51.34      2.63 o 
   2   0   9      657.55      670.44     12.93 o 
   3   0   9      973.33      974.42     16.42 o 
   4   0   9        2.76        1.40      1.57 o 
   5   0   9      319.85      306.13      8.11 o 
   6   0   9        0.01       -0.15      1.81 o 
   7   0   9       52.74       47.32      3.57 o 
   8   0   9        5.74        8.77      2.27 o 
   9   0   9        9.08        7.45      2.24 o 
  10   0   9        0.01        0.62      2.21 o 
  11   0   9       33.55       32.73      5.72 o 
 -11   1   9      412.14      425.00     12.13 o 
 -10   1   9       42.94       46.76      3.66 o 
  -9   1   9      911.53      922.16     21.12 o 
  -8   1   9        4.15        4.11      2.07 o 
  -7   1   9      328.83      322.08      9.34 o 
  -6   1   9      140.27      130.83      5.47 o 
  -5   1   9       84.72       84.25      4.13 o 
  -4   1   9      721.71      705.73     14.92 o 
  -3   1   9      117.21      116.12      4.67 o 
  -2   1   9     1069.23     1048.87     16.12 o 
  -1   1   9     1028.38      989.36     14.76 o 
   0   1   9      646.11      620.58     13.52 o 
   1   1   9     1072.34     1034.00     14.80 o 
   2   1   9     1067.00     1024.22     16.03 o 
   3   1   9      130.29      127.01      4.03 o 
   4   1   9      719.46      714.51     13.75 o 
   5   1   9       81.64       82.42      4.57 o 
   6   1   9      134.45      120.17      5.38 o 
   7   1   9      321.76      314.78      9.32 o 
   8   1   9        3.43        4.06      2.04 o 
   9   1   9      913.44      922.02     24.79 o 
  10   1   9       42.79       50.61      4.72 o 
  11   1   9      416.40      416.63     26.00 o 
 -11   2   9       55.47       50.39      4.16 o 
 -10   2   9      232.74      249.50      8.42 o 
  -9   2   9      116.53      114.78      5.52 o 
  -8   2   9       33.07       34.00      3.29 o 
  -7   2   9       35.22       36.03      3.29 o 
  -6   2   9      120.09      128.05      7.16 o 
  -5   2   9       68.02       70.64      4.05 o 
  -4   2   9      187.78      194.54      6.14 o 
  -3   2   9      719.30      728.99     12.81 o 
  -2   2   9      113.83      116.11      4.61 o 
  -1   2   9      682.70      691.00     10.81 o 
   0   2   9        0.03        1.06      0.91 o 
   1   2   9      690.72      695.04     10.78 o 
   2   2   9      109.23      109.61      4.06 o 
   3   2   9      717.26      708.05     12.66 o 
   4   2   9      192.29      198.60      5.65 o 
   5   2   9       73.81       75.76      4.44 o 
   6   2   9      123.24      135.36      7.29 o 
   7   2   9       34.81       39.10      3.65 o 
   8   2   9       33.00       30.08      4.85 o 
   9   2   9      117.20      115.67     10.30 o 
  10   2   9      234.15      250.28      9.78 o 
  11   2   9       55.96       41.14      5.97 o 
 -11   3   9      111.65      115.08      9.41 o 
 -10   3   9       68.86       70.62      5.82 o 
  -9   3   9      149.42      147.36      7.68 o 
  -8   3   9       28.92       27.44      3.23 o 
  -7   3   9      305.75      301.87      9.24 o 
  -6   3   9      425.54      431.49     11.48 o 
  -5   3   9      546.98      541.96     12.42 o 
  -4   3   9        4.42        4.63      1.96 o 
  -3   3   9      938.15      897.67     15.41 o 
  -2   3   9      392.76      391.96      7.51 o 
  -1   3   9     1153.61     1092.08     17.16 o 
   0   3   9     1987.09     2119.49     37.46 o 
   1   3   9     1160.95     1121.90     15.41 o 
   2   3   9      390.45      390.66      7.43 o 
   3   3   9      929.62      887.89     15.31 o 
   4   3   9        4.07        3.76      1.67 o 
   5   3   9      538.99      520.11     15.86 o 
   6   3   9      416.65      407.94     13.43 o 
   7   3   9      309.49      310.66     11.09 o 
   8   3   9       27.13       19.52      3.48 o 
   9   3   9      154.84      161.58      7.72 o 
  10   3   9       72.00       73.15      5.50 o 
  11   3   9      108.54      119.29      9.40 o 
 -11   4   9       42.74       39.48      6.93 o 
 -10   4   9      210.90      212.30      9.48 o 
  -9   4   9       41.44       42.96      4.80 o 
  -8   4   9      377.69      371.17     12.88 o 
  -7   4   9      280.65      281.54     11.06 o 
  -6   4   9       54.50       62.05     10.16 o 
  -5   4   9      162.46      164.60      6.87 o 
  -4   4   9      332.57      330.66      8.91 o 
  -3   4   9      232.33      243.97      6.44 o 
  -2   4   9        3.33        5.42      1.87 o 
  -1   4   9      307.30      265.15      6.30 o 
   0   4   9        0.12        2.99      1.59 o 
   1   4   9      301.28      266.50      5.99 o 
   2   4   9        5.24        8.60      1.91 o 
   3   4   9      222.24      231.59      6.37 o 
   4   4   9      338.72      330.64      9.85 o 
   5   4   9      162.18      160.52      7.69 o 
   6   4   9       60.49       57.43      4.83 o 
   7   4   9      275.46      280.54     10.66 o 
   8   4   9      370.75      360.25     12.59 o 
   9   4   9       39.77       44.17      4.54 o 
  10   4   9      209.38      206.04     12.96 o 
  11   4   9       43.35       39.99     11.46 o 
 -10   5   9      105.74      108.50      7.16 o 
  -9   5   9        6.60        8.08      3.37 o 
  -8   5   9      124.96      127.84      7.41 o 
  -7   5   9       39.16       41.92      4.80 o 
  -6   5   9       49.15       41.87      4.60 o 
  -5   5   9      148.66      157.42      7.81 o 
  -4   5   9      301.23      282.66      9.19 o 
  -3   5   9     1088.72     1094.01     24.66 o 
  -2   5   9       99.79       89.80      4.13 o 
  -1   5   9      155.85      139.78      4.95 o 
   0   5   9       34.83       28.97      2.53 o 
   1   5   9      147.94      132.50      4.35 o 
   2   5   9      100.19       90.36      3.70 o 
   3   5   9     1089.74     1086.97     24.32 o 
   4   5   9      303.71      281.67      9.04 o 
   5   5   9      146.79      154.29      9.13 o 
   6   5   9       47.83       42.49      4.53 o 
   7   5   9       37.07       41.18      4.59 o 
   8   5   9      127.38      121.49      7.24 o 
   9   5   9        7.71        4.66      2.97 o 
  10   5   9      106.02      110.11      6.96 o 
 -10   6   9       53.25       64.44      7.62 o 
  -9   6   9       17.16       16.24      3.87 o 
  -8   6   9      199.32      220.56      9.88 o 
  -7   6   9       88.31       84.05      6.87 o 
  -6   6   9      259.49      293.96     11.28 o 
  -5   6   9     1059.76     1062.17     28.22 o 
  -4   6   9     1003.99     1037.25     23.69 o 
  -3   6   9      421.43      428.19     17.09 o 
  -2   6   9     1171.91     1175.32     23.80 o 
  -1   6   9      134.39      118.96      5.76 o 
   0   6   9       55.46       57.39      4.34 o 
   1   6   9      129.76      114.28      4.49 o 
   2   6   9     1180.28     1176.36     19.81 o 
   3   6   9      415.15      415.72      8.77 o 
   4   6   9      998.77     1009.91     24.51 o 
   5   6   9     1068.88     1053.96     42.92 o 
   6   6   9      262.25      283.49     11.17 o 
   7   6   9       94.60       89.46      6.46 o 
   8   6   9      197.79      212.16      9.66 o 
   9   6   9       16.69       13.23      4.99 o 
  10   6   9       52.67       53.12      5.15 o 
 -10   7   9       49.92       51.73     10.93 o 
  -9   7   9       87.71       87.45     13.06 o 
  -8   7   9       37.44       35.14      6.11 o 
  -7   7   9       56.42       57.96      7.24 o 
  -6   7   9      128.79      138.10     12.53 o 
  -5   7   9       12.11       13.73      4.52 o 
  -4   7   9      230.04      228.04     10.15 o 
  -3   7   9       61.55       52.62      5.32 o 
  -2   7   9       73.29       61.43      4.91 o 
  -1   7   9      720.28      693.52     15.43 o 
   0   7   9      267.07      267.67      8.08 o 
   1   7   9      723.09      661.44     13.66 o 
   2   7   9       71.39       72.12      7.21 o 
   3   7   9       63.80       58.99      3.45 o 
   4   7   9      230.58      247.62     10.16 o 
   5   7   9       11.34       12.88      3.58 o 
   6   7   9      123.29      121.74      8.84 o 
   7   7   9       54.75       57.73      5.56 o 
   8   7   9       38.06       39.68      4.74 o 
   9   7   9       86.86       89.57      6.77 o 
  10   7   9       49.75       41.88      4.93 o 
  -9   8   9       58.12       54.12     11.20 o 
  -8   8   9      113.54      126.07     10.43 o 
  -7   8   9      215.31      212.70     17.20 o 
  -6   8   9      389.01      351.61     16.59 o 
  -5   8   9      282.43      279.37     14.41 o 
  -4   8   9      868.67      869.69     24.83 o 
  -3   8   9      273.50      291.66     11.63 o 
  -2   8   9       26.98       34.88      4.80 o 
  -1   8   9      486.00      515.32     12.76 o 
   0   8   9      144.67      148.59      6.08 o 
   1   8   9      492.18      516.11     11.31 o 
   2   8   9       25.58       27.25      2.64 o 
   3   8   9      283.07      299.57     10.01 o 
   4   8   9      864.95      891.22     76.33 o 
   5   8   9      292.08      291.75     11.58 o 
   6   8   9      383.66      365.32     28.96 o 
   7   8   9      222.61      227.86     13.68 o 
   8   8   9      116.99      124.04      8.28 o 
   9   8   9       60.21       47.49      5.41 o 
  -9   9   9        5.38        4.00      7.47 o 
  -8   9   9       33.71       32.53      9.60 o 
  -7   9   9       48.93       51.63      7.35 o 
  -6   9   9       77.76       79.30      8.48 o 
  -5   9   9       68.94       68.80      8.80 o 
  -4   9   9      133.43      142.56     10.18 o 
  -3   9   9      275.16      301.58     12.16 o 
  -2   9   9        8.71        6.31      3.39 o 
  -1   9   9        9.58        3.05      2.67 o 
   0   9   9       35.97       25.67      3.21 o 
   1   9   9        9.60        5.43      2.37 o 
   2   9   9        8.35       11.45      2.77 o 
   3   9   9      274.07      278.03     11.52 o 
   4   9   9      132.25      133.31      9.68 o 
   5   9   9       69.39       70.13      8.45 o 
   6   9   9       78.30       95.44      9.35 o 
   7   9   9       48.09       54.75      7.62 o 
   8   9   9       31.86       29.49      8.67 o 
   9   9   9        5.72       11.27      5.72 o 
  -8  10   9      104.32      103.45     14.93 o 
  -7  10   9       67.23       69.06     12.53 o 
  -6  10   9      216.53      207.97     18.93 o 
  -5  10   9       52.11       59.71      8.67 o 
  -4  10   9      113.62      129.31     10.55 o 
  -3  10   9       18.86       22.21      4.42 o 
  -2  10   9        7.61        9.53      3.67 o 
  -1  10   9      242.90      252.31     10.93 o 
   0  10   9       84.88       79.06      7.54 o 
   1  10   9      242.96      237.03      8.22 o 
   2  10   9        6.01        7.87      3.04 o 
   3  10   9       17.42       23.78      4.55 o 
   4  10   9      112.86      115.78     11.86 o 
   5  10   9       57.45       55.68      8.07 o 
   6  10   9      216.01      200.29     20.26 o 
   7  10   9       69.65       76.72      9.16 o 
   8  10   9      104.90      109.51     10.70 o 
  -7  11   9       57.05       52.79     11.73 o 
  -6  11   9      106.87       95.72     14.40 o 
  -5  11   9        3.02        5.87      7.47 o 
  -4  11   9       62.85       55.36      7.87 o 
  -3  11   9       29.15       33.93      5.32 o 
  -2  11   9      308.55      311.96     12.88 o 
  -1  11   9       21.45       20.58      4.46 o 
   0  11   9      330.55      327.00     13.55 o 
   1  11   9       20.84       15.99      3.80 o 
   2  11   9      305.55      287.21     45.06 o 
   3  11   9       27.82       34.50      6.95 o 
   4  11   9       61.71       57.02      8.32 o 
   5  11   9        2.73        7.62      5.31 o 
   6  11   9      109.24      106.36     14.93 o 
   7  11   9       56.49       52.36     11.06 o 
  -6  12   9       48.18       51.99     11.73 o 
  -5  12   9       46.28       44.79     11.20 o 
  -4  12   9       62.94       63.72     12.26 o 
  -3  12   9       18.35       14.40      8.27 o 
  -2  12   9       98.48       89.48      9.14 o 
  -1  12   9       12.28       14.58      5.54 o 
   0  12   9      106.07      120.14     10.35 o 
   1  12   9       12.38       11.76      4.36 o 
   2  12   9      100.46       95.08     10.16 o 
   3  12   9       19.26       23.46      6.73 o 
   4  12   9       65.11       69.89      9.26 o 
   5  12   9       48.04       40.79      7.93 o 
   6  12   9       46.99       45.85      8.43 o 
  -5  13   9       76.68       60.79     12.80 o 
  -4  13   9       41.77       37.06     10.66 o 
  -3  13   9       43.19       48.26     11.46 o 
  -2  13   9      261.08      258.02     20.66 o 
  -1  13   9       13.19       16.50      5.94 o 
   0  13   9      348.31      340.97     17.72 o 
   1  13   9       13.86       14.66      8.80 o 
   2  13   9      255.16      236.88     15.73 o 
   3  13   9       40.52       44.98      8.16 o 
   4  13   9       39.19       31.45      7.93 o 
   5  13   9       75.31       69.03      9.83 o 
  -3  14   9      103.57      119.45     17.06 o 
  -2  14   9      108.35      113.83     15.60 o 
  -1  14   9      104.32       94.77     10.36 o 
   0  14   9      180.77      189.44     14.14 o 
   1  14   9      104.20      126.91     17.06 o 
   2  14   9      106.20      102.92     15.46 o 
   3  14   9      102.55       96.56     11.00 o 
   0   0  10       17.39       18.46      4.31 o 
   1   0  10        2.52        1.88      1.61 o 
   2   0  10        0.00        2.54      1.71 o 
   3   0  10       12.12        9.79      2.00 o 
   4   0  10      102.97      103.39      5.93 o 
   5   0  10       73.33       87.11     10.98 o 
   6   0  10       19.23       20.75      5.21 o 
   7   0  10      138.91      139.75      7.34 o 
   8   0  10       54.46       47.49      6.98 o 
   9   0  10        0.01       -0.93      2.77 o 
  10   0  10        8.47       10.70      3.39 o 
  11   0  10        7.71        5.31      3.71 o 
 -11   1  10        2.16        2.16      2.97 o 
 -10   1  10      423.92      446.34     14.82 o 
  -9   1  10      128.47      123.72      7.25 o 
  -8   1  10      342.28      353.33     12.57 o 
  -7   1  10      109.45      110.78      6.75 o 
  -6   1  10      335.12      320.33     18.50 o 
  -5   1  10      262.31      252.27     12.68 o 
  -4   1  10      393.83      367.51      9.66 o 
  -3   1  10        1.67        3.87      1.89 o 
  -2   1  10     4454.75     4198.01     68.86 o 
  -1   1  10      198.71      187.08      5.63 o 
   0   1  10     3278.31     2991.03     54.22 o 
   1   1  10      201.90      187.63      5.59 o 
   2   1  10     4423.32     4260.84     68.83 o 
   3   1  10        1.55        2.34      1.73 o 
   4   1  10      390.21      377.98      9.67 o 
   5   1  10      258.45      267.99     10.36 o 
   6   1  10      339.70      318.86     11.38 o 
   7   1  10      112.01      116.21      8.16 o 
   8   1  10      351.02      363.14     12.62 o 
   9   1  10      131.84      121.66      7.18 o 
  10   1  10      416.74      444.16     14.61 o 
  11   1  10        2.49        6.59      5.20 o 
 -10   2  10       24.83       26.94      4.28 o 
  -9   2  10       90.08      101.80      6.83 o 
  -8   2  10      200.57      215.13      9.42 o 
  -7   2  10      284.37      285.24     12.90 o 
  -6   2  10      162.77      163.24      9.94 o 
  -5   2  10       76.06       69.70      5.42 o 
  -4   2  10      240.89      225.95      7.88 o 
  -3   2  10      129.86      139.61      5.98 o 
  -2   2  10      167.17      160.25      5.25 o 
  -1   2  10      452.73      460.81     10.13 o 
   0   2  10      217.96      222.77     11.54 o 
   1   2  10      454.78      469.72      9.38 o 
   2   2  10      167.06      149.34      5.06 o 
   3   2  10      132.71      143.28      8.22 o 
   4   2  10      238.85      228.26      7.06 o 
   5   2  10       73.53       73.80     10.55 o 
   6   2  10      166.12      174.60      9.98 o 
   7   2  10      282.08      275.52     17.89 o 
   8   2  10      198.52      209.05     11.12 o 
   9   2  10       90.89      104.80      9.30 o 
  10   2  10       25.75       27.10      4.11 o 
 -10   3  10      291.64      313.88     12.06 o 
  -9   3  10      165.03      172.44      8.55 o 
  -8   3  10      152.82      153.72      8.13 o 
  -7   3  10       45.33       45.52      4.75 o 
  -6   3  10       26.60       28.25      4.11 o 
  -5   3  10       70.84       60.50      5.24 o 
  -4   3  10      332.66      312.39      9.74 o 
  -3   3  10      575.69      570.38     13.27 o 
  -2   3  10     1439.42     1343.34     23.89 o 
  -1   3  10      514.28      500.51     10.73 o 
   0   3  10     1839.01     1716.49     32.81 o 
   1   3  10      514.99      486.74      9.79 o 
   2   3  10     1419.98     1315.76     23.71 o 
   3   3  10      580.23      568.48     11.91 o 
   4   3  10      322.65      309.16      8.60 o 
   5   3  10       67.85       62.52      5.17 o 
   6   3  10       24.86       26.15      5.41 o 
   7   3  10       44.25       43.22      4.54 o 
   8   3  10      150.69      149.58      7.95 o 
   9   3  10      166.20      169.21      8.57 o 
  10   3  10      293.08      311.62     11.78 o 
 -10   4  10       11.51        9.57      3.66 o 
  -9   4  10      224.14      239.62     10.47 o 
  -8   4  10       66.31       79.92      6.21 o 
  -7   4  10        7.55        9.32      3.34 o 
  -6   4  10      244.29      259.71     10.52 o 
  -5   4  10      223.48      241.32      9.92 o 
  -4   4  10     1003.25      987.56     22.92 o 
  -3   4  10      428.38      458.17     14.09 o 
  -2   4  10      454.58      453.62     11.06 o 
  -1   4  10      300.84      318.00      8.84 o 
   0   4  10      114.68      130.22      6.35 o 
   1   4  10      305.42      314.70      7.45 o 
   2   4  10      437.44      430.59      9.06 o 
   3   4  10      427.66      444.69     11.07 o 
   4   4  10      992.79      987.88     20.39 o 
   5   4  10      228.88      245.24     11.30 o 
   6   4  10      246.11      265.84     12.31 o 
   7   4  10        8.07        7.19      3.17 o 
   8   4  10       66.10       79.92      6.21 o 
   9   4  10      227.24      249.21     13.47 o 
  10   4  10       11.59       15.99      3.79 o 
 -10   5  10       61.43       65.57      7.67 o 
  -9   5  10       66.94       76.79      7.02 o 
  -8   5  10      102.06       99.71      7.20 o 
  -7   5  10       66.17       71.71      6.04 o 
  -6   5  10       48.61       54.30      5.52 o 
  -5   5  10      200.38      192.87      9.71 o 
  -4   5  10      103.76      104.77      6.82 o 
  -3   5  10      262.98      255.32      8.93 o 
  -2   5  10       17.66       13.65      2.65 o 
  -1   5  10      110.00      100.95      5.32 o 
   0   5  10      569.55      513.02     12.40 o 
   1   5  10      110.78      104.62      4.42 o 
   2   5  10       18.16        9.64      2.11 o 
   3   5  10      258.58      237.65      7.41 o 
   4   5  10      109.21      112.35      6.66 o 
   5   5  10      199.67      198.98     10.92 o 
   6   5  10       48.92       59.43      8.35 o 
   7   5  10       63.33       70.00     10.34 o 
   8   5  10      103.21      108.39      7.09 o 
   9   5  10       69.56       67.75      5.94 o 
  10   5  10       62.47       63.85      5.75 o 
 -10   6  10        2.74       -0.59      4.09 o 
  -9   6  10      169.70      187.72     12.15 o 
  -8   6  10      408.11      398.68     30.40 o 
  -7   6  10      121.33      153.28     10.43 o 
  -6   6  10      953.60      918.25     34.79 o 
  -5   6  10      149.45      165.63     10.81 o 
  -4   6  10     1003.93     1001.97     27.25 o 
  -3   6  10      161.73      155.98      8.24 o 
  -2   6  10     1321.03     1314.66     29.33 o 
  -1   6  10       73.80       74.47      7.45 o 
   0   6  10      146.79      128.89     10.73 o 
   1   6  10       79.00       82.31      5.58 o 
   2   6  10     1314.40     1279.03     23.57 o 
   3   6  10      172.67      160.08      6.09 o 
   4   6  10     1007.93      967.59     27.90 o 
   5   6  10      155.87      160.77      8.39 o 
   6   6  10      965.32      966.73     26.45 o 
   7   6  10      126.34      149.59      8.39 o 
   8   6  10      408.95      426.96     14.69 o 
   9   6  10      174.59      189.58      9.34 o 
  10   6  10        2.78        0.44      4.93 o 
  -9   7  10       91.68       95.23      9.41 o 
  -8   7  10       10.67        5.46      4.78 o 
  -7   7  10       41.66       33.68      6.28 o 
  -6   7  10       42.03       41.18      6.57 o 
  -5   7  10       13.87       12.63      4.89 o 
  -4   7  10      150.23      159.68     11.87 o 
  -3   7  10      201.75      185.11      9.38 o 
  -2   7  10      117.88      112.95      6.44 o 
  -1   7  10      369.95      356.19     15.71 o 
   0   7  10        0.66        1.50      2.15 o 
   1   7  10      370.70      366.21     14.41 o 
   2   7  10      118.70      123.84      5.19 o 
   3   7  10      202.60      208.42      7.04 o 
   4   7  10      152.03      156.79      8.69 o 
   5   7  10       13.30        4.81      4.59 o 
   6   7  10       43.76       38.46      6.60 o 
   7   7  10       42.48       38.31      6.73 o 
   8   7  10       10.88        7.58      3.78 o 
   9   7  10       91.48       94.27      7.29 o 
  -9   8  10       47.15       41.59     10.93 o 
  -8   8  10       72.39       66.52      8.27 o 
  -7   8  10      354.03      370.89     17.59 o 
  -6   8  10      322.16      317.26     16.01 o 
  -5   8  10      587.20      592.30     23.75 o 
  -4   8  10      115.79      126.72      9.11 o 
  -3   8  10      494.01      535.81     17.44 o 
  -2   8  10      139.97      139.41      9.69 o 
  -1   8  10      190.39      196.65      7.38 o 
   0   8  10       14.35       11.50      2.71 o 
   1   8  10      193.56      191.80      6.31 o 
   2   8  10      141.42      144.64      6.19 o 
   3   8  10      490.44      504.18     15.00 o 
   4   8  10      122.36      128.48      8.01 o 
   5   8  10      585.85      611.46     19.48 o 
   6   8  10      333.01      317.10     16.62 o 
   7   8  10      353.56      367.78     18.12 o 
   8   8  10       72.63       65.32      8.51 o 
   9   8  10       45.95       34.57      6.76 o 
  -8   9  10       10.05       12.00      8.53 o 
  -7   9  10       43.07       40.96      7.05 o 
  -6   9  10       48.55       45.37     10.53 o 
  -5   9  10       30.33       28.03      9.60 o 
  -4   9  10       23.64       23.40      5.73 o 
  -3   9  10      125.60      124.24      8.21 o 
  -2   9  10       27.39       28.04      4.91 o 
  -1   9  10      190.06      178.23      9.33 o 
   0   9  10      150.98      152.55      9.79 o 
   1   9  10      185.54      175.92      8.69 o 
   2   9  10       26.11       26.48      3.82 o 
   3   9  10      123.69      127.36      8.12 o 
   4   9  10       24.23       22.30      4.49 o 
   5   9  10       29.62       25.22      9.33 o 
   6   9  10       47.64       39.75      7.36 o 
   7   9  10       43.92       33.36      6.98 o 
   8   9  10       10.11        8.04      5.67 o 
  -7  10  10       88.88      101.58     14.40 o 
  -6  10  10      147.77      146.32     12.13 o 
  -5  10  10      118.60      125.71     10.46 o 
  -4  10  10       42.50       45.26      7.35 o 
  -3  10  10       69.60       73.86      6.87 o 
  -2  10  10        0.08        0.91      3.58 o 
  -1  10  10        9.05       11.99      4.29 o 
   0  10  10        1.40       -1.88      2.41 o 
   1  10  10        8.65       10.99      3.01 o 
   2  10  10        0.28       -1.67      2.54 o 
   3  10  10       69.54       71.51      6.99 o 
   4  10  10       45.16       44.54      7.70 o 
   5  10  10      116.02      103.54     10.40 o 
   6  10  10      146.89      145.30     17.33 o 
   7  10  10       84.34       77.47      9.67 o 
  -6  11  10       24.57       30.40     10.13 o 
  -5  11  10       41.21       44.06      9.33 o 
  -4  11  10        0.37       -1.92      4.23 o 
  -3  11  10      150.70      160.75     11.82 o 
  -2  11  10       40.64       36.52      5.57 o 
  -1  11  10      196.94      212.22     10.47 o 
   0  11  10       97.21       93.79      7.70 o 
   1  11  10      191.44      192.89      9.39 o 
   2  11  10       42.48       21.92      6.67 o 
   3  11  10      145.89      132.75     11.86 o 
   4  11  10        0.32        0.99      4.98 o 
   5  11  10       40.10       31.20      7.21 o 
   6  11  10       25.35       30.19      7.33 o 
  -5  12  10      101.89      110.12     16.26 o 
  -4  12  10       17.04       14.93      9.07 o 
  -3  12  10       79.24       76.79     12.53 o 
  -2  12  10      109.78      109.48     12.34 o 
  -1  12  10       46.85       51.19      6.26 o 
   0  12  10       46.77       43.12      6.04 o 
   1  12  10       45.97       49.33     11.20 o 
   2  12  10      109.54      117.25     11.65 o 
   3  12  10       77.64       68.24     12.13 o 
   4  12  10       16.98       10.66      5.87 o 
   5  12  10      101.57      112.66     11.65 o 
  -4  13  10       32.57       40.79     10.93 o 
  -3  13  10      102.93       98.12     14.93 o 
  -2  13  10       29.17       22.88      6.86 o 
  -1  13  10      489.92      501.76     22.81 o 
   0  13  10       74.13       71.24      9.43 o 
   1  13  10      488.48      539.11     33.33 o 
   2  13  10       30.26       35.51      7.97 o 
   3  13  10      102.43       95.15     12.40 o 
   4  13  10       31.77       30.02      7.67 o 
  -1  14  10       11.02       16.61      6.49 o 
   0  14  10      119.79      103.72     15.73 o 
   1  14  10       10.68       20.53      9.33 o 
   1   0  11     1682.20     1660.58     32.03 o 
   2   0  11      135.22      133.68      5.56 o 
   3   0  11      731.84      711.69     26.76 o 
   4   0  11       23.40       25.43      3.01 o 
   5   0  11       19.68       17.25      3.61 o 
   6   0  11       35.46       35.39      4.53 o 
   7   0  11      176.51      187.29      8.94 o 
   8   0  11       49.77       47.74      5.00 o 
   9   0  11      136.76      129.16      7.77 o 
  10   0  11       75.77       71.89      6.13 o 
 -10   1  11       53.92       49.45      5.32 o 
  -9   1  11      114.70      130.28      7.85 o 
  -8   1  11      113.88      102.45      7.03 o 
  -7   1  11      166.87      167.47      8.43 o 
  -6   1  11       68.63       69.98      5.73 o 
  -5   1  11       50.50       47.52      4.78 o 
  -4   1  11      574.47      576.08     13.68 o 
  -3   1  11      252.87      241.61      9.98 o 
  -2   1  11       16.79       14.68      2.72 o 
  -1   1  11     1223.12     1198.14     32.95 o 
   0   1  11        5.39        8.76      2.06 o 
   1   1  11     1213.00     1194.99     26.45 o 
   2   1  11       16.92       17.09      2.68 o 
   3   1  11      245.41      243.53     10.28 o 
   4   1  11      580.03      591.92     13.67 o 
   5   1  11       51.99       51.11      4.83 o 
   6   1  11       73.96       81.38      6.16 o 
   7   1  11      161.90      164.60     17.37 o 
   8   1  11      109.99      103.08      6.84 o 
   9   1  11      111.91      130.86      7.79 o 
  10   1  11       53.09       51.26      5.33 o 
 -10   2  11      151.39      150.07      8.53 o 
  -9   2  11       26.61       30.37      4.59 o 
  -8   2  11      233.30      217.72      9.96 o 
  -7   2  11       88.30       79.99      6.25 o 
  -6   2  11      451.39      453.89     14.90 o 
  -5   2  11       39.31       32.97      4.36 o 
  -4   2  11      861.04      883.99     21.02 o 
  -3   2  11      293.02      276.93      9.49 o 
  -2   2  11      331.52      336.78      9.23 o 
  -1   2  11      163.65      146.18      5.89 o 
   0   2  11       24.45       22.68      3.20 o 
   1   2  11      165.06      143.37      5.33 o 
   2   2  11      318.51      321.00      8.98 o 
   3   2  11      298.45      291.48      8.38 o 
   4   2  11      845.12      871.23     23.79 o 
   5   2  11       40.89       41.15      8.69 o 
   6   2  11      444.56      435.48     14.72 o 
   7   2  11       90.68       97.96      6.73 o 
   8   2  11      233.59      220.88      9.97 o 
   9   2  11       27.79       29.14      4.40 o 
  10   2  11      152.39      161.47      8.62 o 
 -10   3  11       30.10       31.71      6.01 o 
  -9   3  11      176.83      175.75     11.38 o 
  -8   3  11       56.34       61.50      6.27 o 
  -7   3  11      262.14      285.64     11.88 o 
  -6   3  11      169.28      175.71      9.31 o 
  -5   3  11      908.04      862.77     30.54 o 
  -4   3  11      540.99      515.62     17.72 o 
  -3   3  11      755.06      728.19     18.26 o 
  -2   3  11        1.58        1.55      2.09 o 
  -1   3  11      770.69      721.05     15.95 o 
   0   3  11       37.70       35.90      3.08 o 
   1   3  11      754.49      708.27     14.47 o 
   2   3  11        1.91        1.08      2.08 o 
   3   3  11      750.16      711.76     17.99 o 
   4   3  11      539.92      510.60     12.49 o 
   5   3  11      917.04      912.12     24.85 o 
   6   3  11      171.45      158.63      8.34 o 
   7   3  11      267.33      275.40     11.28 o 
   8   3  11       57.42       53.24      5.32 o 
   9   3  11      174.97      166.74      8.90 o 
  10   3  11       30.22       30.08      4.46 o 
 -10   4  11      147.05      159.85     11.21 o 
  -9   4  11       16.82       12.34      5.12 o 
  -8   4  11      290.23      278.10     14.69 o 
  -7   4  11       62.49       69.28      7.62 o 
  -6   4  11      316.71      301.58     14.94 o 
  -5   4  11       50.75       51.40      6.72 o 
  -4   4  11       19.18       22.21      4.24 o 
  -3   4  11      390.92      388.41     11.72 o 
  -2   4  11      152.83      162.23      7.19 o 
  -1   4  11        8.67       10.49      2.69 o 
   0   4  11        0.56        1.81      2.10 o 
   1   4  11        8.19        7.85      2.74 o 
   2   4  11      155.72      162.22      5.68 o 
   3   4  11      383.03      375.53     11.46 o 
   4   4  11       17.94       20.45      3.90 o 
   5   4  11       53.73       54.96      9.18 o 
   6   4  11      305.62      308.53     11.93 o 
   7   4  11       64.68       67.86     10.09 o 
   8   4  11      297.32      293.19     11.75 o 
   9   4  11       17.14       15.65      3.94 o 
  10   4  11      147.34      147.82      8.65 o 
  -9   5  11       48.36       40.20      6.60 o 
  -8   5  11       39.71       41.38      6.66 o 
  -7   5  11      139.67      138.81     10.51 o 
  -6   5  11       26.11       17.96      5.24 o 
  -5   5  11      330.34      339.58     16.27 o 
  -4   5  11       24.29       22.90      4.26 o 
  -3   5  11      590.48      610.82     16.42 o 
  -2   5  11       67.55       71.98      5.24 o 
  -1   5  11       85.33       86.02      6.22 o 
   0   5  11      155.28      162.66      6.35 o 
   1   5  11       93.38       99.06      5.29 o 
   2   5  11       69.46       70.86      4.03 o 
   3   5  11      599.49      613.83     14.52 o 
   4   5  11       23.03       24.87      4.23 o 
   5   5  11      340.40      366.83     16.89 o 
   6   5  11       25.59       17.01      7.33 o 
   7   5  11      144.66      147.88     10.94 o 
   8   5  11       38.50       40.94      5.95 o 
   9   5  11       48.18       42.02      5.82 o 
  -9   6  11       10.23        2.99      4.86 o 
  -8   6  11      263.14      287.10     15.03 o 
  -7   6  11       24.25       29.97      6.27 o 
  -6   6  11      117.16      128.82     10.10 o 
  -5   6  11      264.67      271.07     20.53 o 
  -4   6  11      107.64      107.88      7.67 o 
  -3   6  11      560.75      557.96     17.86 o 
  -2   6  11      170.21      168.49      7.66 o 
  -1   6  11       21.05       25.52      3.24 o 
   0   6  11      557.26      570.69     13.93 o 
   1   6  11       23.02       28.93      3.52 o 
   2   6  11      178.02      179.98      6.14 o 
   3   6  11      557.52      565.45     13.75 o 
   4   6  11      108.71      120.19     10.12 o 
   5   6  11      266.76      259.14     22.93 o 
   6   6  11      120.96      129.31     10.43 o 
   7   6  11       21.91       21.62      5.95 o 
   8   6  11      265.85      271.95     15.05 o 
   9   6  11        8.70        8.27      4.97 o 
  -9   7  11       25.57       27.09      6.26 o 
  -8   7  11       84.46       83.60     12.80 o 
  -7   7  11       78.72       94.96      9.87 o 
  -6   7  11      140.60      151.42     11.31 o 
  -5   7  11       29.82       32.59      6.38 o 
  -4   7  11      137.45      148.14     10.92 o 
  -3   7  11      142.44      148.39      8.49 o 
  -2   7  11      427.67      424.15     13.06 o 
  -1   7  11      351.84      339.80     10.54 o 
   0   7  11      840.30      804.26     18.19 o 
   1   7  11      355.80      341.65     10.45 o 
   2   7  11      428.25      417.89     11.20 o 
   3   7  11      145.65      150.73      6.22 o 
   4   7  11      138.26      141.43      8.51 o 
   5   7  11       32.82       40.32      6.92 o 
   6   7  11      142.42      146.87     16.53 o 
   7   7  11       79.03       86.34      9.54 o 
   8   7  11       85.46       69.30     11.06 o 
   9   7  11       25.30       22.29      9.60 o 
  -8   8  11       33.78       43.50      7.17 o 
  -7   8  11       72.46       66.89      8.50 o 
  -6   8  11       19.80       27.89      6.11 o 
  -5   8  11       94.42       91.93      9.26 o 
  -4   8  11       76.14       59.88      8.40 o 
  -3   8  11       82.37       76.06      6.82 o 
  -2   8  11       63.16       58.05      7.08 o 
  -1   8  11      260.21      269.76      9.96 o 
   0   8  11       47.59       54.19      3.87 o 
   1   8  11      257.87      266.69      7.86 o 
   2   8  11       68.45       70.21      5.56 o 
   3   8  11       80.76       84.23      6.98 o 
   4   8  11       80.14       74.74      8.76 o 
   5   8  11       95.54       94.29      8.46 o 
   6   8  11       21.60       25.40      4.99 o 
   7   8  11       68.19       55.51      8.07 o 
   8   8  11       33.53       39.99      7.62 o 
  -7   9  11       11.32       11.89      5.38 o 
  -6   9  11      133.38      138.07     11.31 o 
  -5   9  11        3.56        4.15      4.62 o 
  -4   9  11      142.65      132.01     10.83 o 
  -3   9  11       35.15       41.44      5.57 o 
  -2   9  11      204.30      200.72     10.42 o 
  -1   9  11       41.97       39.98      5.59 o 
   0   9  11       66.37       65.75      5.02 o 
   1   9  11       41.30       42.12      4.22 o 
   2   9  11      199.47      200.38      8.89 o 
   3   9  11       34.06       40.00      6.73 o 
   4   9  11      138.60      140.36      9.45 o 
   5   9  11        3.64       10.23      6.40 o 
   6   9  11      130.05      119.71     11.33 o 
   7   9  11       10.94        8.05      6.01 o 
  -7  10  11       85.00       94.52     16.80 o 
  -6  10  11       18.66       23.36      6.47 o 
  -5  10  11       29.00       29.65      6.69 o 
  -4  10  11       94.05       97.05     10.37 o 
  -3  10  11      203.20      213.29     10.87 o 
  -2  10  11       57.49       60.46      6.62 o 
  -1  10  11      576.79      589.74     23.76 o 
   0  10  11       40.15       44.09      4.92 o 
   1  10  11      579.82      601.67     20.44 o 
   2  10  11       56.70       57.85      6.26 o 
   3  10  11      201.93      220.49     18.29 o 
   4  10  11       92.31      101.11     11.73 o 
   5  10  11       31.23       30.52      7.24 o 
   6  10  11       18.15       25.96      7.15 o 
   7  10  11       87.18       80.49     10.25 o 
  -6  11  11       84.25       78.92     13.60 o 
  -5  11  11       74.07       72.92      9.33 o 
  -4  11  11       34.33       37.39      7.07 o 
  -3  11  11      157.08      156.77     12.44 o 
  -2  11  11      239.25      245.70     12.04 o 
  -1  11  11      259.42      272.86     12.67 o 
   0  11  11      207.40      212.32     10.98 o 
   1  11  11      262.56      270.15     15.24 o 
   2  11  11      240.08      240.79     15.26 o 
   3  11  11      160.61      147.05     19.33 o 
   4  11  11       38.26       40.93      8.08 o 
   5  11  11       71.68       50.26      8.73 o 
   6  11  11       80.89       82.95     16.40 o 
  -4  12  11        3.95        4.53      8.00 o 
  -3  12  11       98.12       93.55     10.54 o 
  -2  12  11       43.62       45.50      6.45 o 
  -1  12  11      292.09      297.51     13.73 o 
   0  12  11       61.38       72.30      7.58 o 
   1  12  11      290.87      327.95     24.80 o 
   2  12  11       43.82       44.74      8.38 o 
   3  12  11       98.10       87.57     10.70 o 
   4  12  11        3.74        3.75      5.81 o 
  -2  13  11       20.32       34.77      8.87 o 
  -1  13  11       52.25       52.52      8.95 o 
   0  13  11       54.10       67.99     12.80 o 
   1  13  11       51.41       65.06     13.06 o 
   2  13  11       18.54       19.46      9.60 o 
   0   0  12       11.43       17.27      6.46 o 
   1   0  12      239.26      253.76      7.96 o 
   2   0  12       11.91       11.78      2.77 o 
   3   0  12     1106.05     1095.65     25.66 o 
   4   0  12       10.55       10.33      3.19 o 
   5   0  12      283.01      291.67     18.26 o 
   6   0  12       66.60       83.97     12.40 o 
   7   0  12      220.20      224.86     13.00 o 
   8   0  12       29.51       30.75      5.92 o 
   9   0  12      222.60      205.24     12.68 o 
  -9   1  12      229.81      231.33     18.80 o 
  -8   1  12        6.61        7.26      4.78 o 
  -7   1  12       24.12       24.16      5.56 o 
  -6   1  12       27.63       33.10      6.09 o 
  -5   1  12      414.84      412.43     18.03 o 
  -4   1  12      176.85      186.64      7.95 o 
  -3   1  12      553.33      535.28     14.76 o 
  -2   1  12        8.24        7.81      2.80 o 
  -1   1  12      389.39      359.33      9.94 o 
   0   1  12       29.70       33.52      3.01 o 
   1   1  12      383.41      369.35      9.17 o 
   2   1  12        8.23       11.21      2.50 o 
   3   1  12      554.58      521.74     14.59 o 
   4   1  12      178.33      180.34      7.70 o 
   5   1  12      414.51      410.17     17.94 o 
   6   1  12       28.77       28.49      5.87 o 
   7   1  12       25.82       23.00      5.57 o 
   8   1  12        6.14        5.00      4.48 o 
   9   1  12      233.20      240.23     13.51 o 
  -9   2  12      184.92      207.25     14.93 o 
  -8   2  12       59.85       48.68      7.11 o 
  -7   2  12      248.25      248.03     13.62 o 
  -6   2  12        8.35        8.89      4.61 o 
  -5   2  12      294.36      289.16     14.57 o 
  -4   2  12       90.64      106.73      7.20 o 
  -3   2  12      198.75      184.47      7.99 o 
  -2   2  12      229.71      238.28      8.80 o 
  -1   2  12      134.45      123.96      5.69 o 
   0   2  12       29.66       31.57      3.06 o 
   1   2  12      128.48      120.50      6.00 o 
   2   2  12      233.54      231.69      8.24 o 
   3   2  12      201.69      202.67      7.91 o 
   4   2  12       94.37      103.93      6.29 o 
   5   2  12      287.49      283.87     14.62 o 
   6   2  12        8.07        2.88      6.00 o 
   7   2  12      243.72      252.58     22.53 o 
   8   2  12       59.40       62.88      7.68 o 
   9   2  12      186.57      206.42     12.74 o 
  -9   3  12      211.11      227.01     13.24 o 
  -8   3  12       32.15       32.08      6.21 o 
  -7   3  12      250.68      246.47     13.55 o 
  -6   3  12       61.36       57.88      7.30 o 
  -5   3  12      287.73      260.68     14.11 o 
  -4   3  12       98.30      106.95      7.29 o 
  -3   3  12      138.55      138.03      6.91 o 
  -2   3  12       63.19       55.46      4.76 o 
  -1   3  12      299.38      312.98      9.25 o 
   0   3  12      146.08      148.17      5.64 o 
   1   3  12      301.55      318.25     10.91 o 
   2   3  12       63.41       62.12      4.01 o 
   3   3  12      146.83      145.15      6.94 o 
   4   3  12      102.28      103.98      7.08 o 
   5   3  12      296.32      290.95     14.77 o 
   6   3  12       63.28       46.99      8.40 o 
   7   3  12      247.41      237.33     21.73 o 
   8   3  12       32.17       28.91      6.20 o 
   9   3  12      209.12      211.27     21.86 o 
  -9   4  12       77.82       72.25      8.64 o 
  -8   4  12       54.27       59.06      7.74 o 
  -7   4  12      169.27      161.87     11.46 o 
  -6   4  12       68.98       67.48      7.81 o 
  -5   4  12      509.25      478.09     20.25 o 
  -4   4  12      398.24      379.53     13.93 o 
  -3   4  12       77.97       72.76      5.39 o 
  -2   4  12      213.58      231.43      8.89 o 
  -1   4  12       91.13       79.86      4.93 o 
   0   4  12        2.14        0.03      1.90 o 
   1   4  12       96.52       91.16      4.63 o 
   2   4  12      212.77      223.18      7.79 o 
   3   4  12       74.50       73.89      5.36 o 
   4   4  12      395.61      383.31     13.95 o 
   5   4  12      508.25      492.74     20.86 o 
   6   4  12       68.93       53.10      7.45 o 
   7   4  12      170.71      165.88     11.57 o 
   8   4  12       55.48       50.95      7.62 o 
   9   4  12       76.25       77.28     11.86 o 
  -9   5  12      196.02      182.57     12.67 o 
  -8   5  12       56.01       49.16      7.36 o 
  -7   5  12      118.09      114.77     16.53 o 
  -6   5  12       92.30       89.51      9.30 o 
  -5   5  12       15.15        6.58      4.43 o 
  -4   5  12       52.56       61.43      6.65 o 
  -3   5  12      184.35      185.32      8.23 o 
  -2   5  12      265.12      279.62     12.01 o 
  -1   5  12      209.03      218.36      7.74 o 
   0   5  12      147.42      151.58      5.79 o 
   1   5  12      201.67      207.73      6.76 o 
   2   5  12      268.73      265.53      8.61 o 
   3   5  12      182.11      179.89      7.01 o 
   4   5  12       55.65       60.55     10.88 o 
   5   5  12       15.74       15.08      5.51 o 
   6   5  12       94.47       95.41      9.53 o 
   7   5  12      121.80      105.21     10.18 o 
   8   5  12       56.49       53.18      9.47 o 
   9   5  12      193.78      188.33     12.92 o 
  -8   6  12       12.11       16.10      5.57 o 
  -7   6  12       25.24       21.57      5.95 o 
  -6   6  12       28.58       29.43      6.21 o 
  -5   6  12       49.60       49.68      7.35 o 
  -4   6  12      238.91      263.06     14.41 o 
  -3   6  12      259.25      271.60     11.75 o 
  -2   6  12      187.34      193.98      8.52 o 
  -1   6  12      463.30      489.77     14.16 o 
   0   6  12        0.92        1.53      2.15 o 
   1   6  12      467.32      467.87     11.32 o 
   2   6  12      183.96      186.04      7.11 o 
   3   6  12      264.94      258.73      8.57 o 
   4   6  12      237.28      238.44     11.39 o 
   5   6  12       51.52       60.88     12.00 o 
   6   6  12       29.50       29.41      6.40 o 
   7   6  12       26.42       39.45      7.25 o 
   8   6  12       11.04        9.65      5.32 o 
  -8   7  12       30.67       35.25      7.02 o 
  -7   7  12      107.38      103.02     10.24 o 
  -6   7  12       23.01       21.25      5.94 o 
  -5   7  12        9.46       12.43      5.43 o 
  -4   7  12      200.96      188.07     12.44 o 
  -3   7  12      185.28      194.49     10.15 o 
  -2   7  12      650.91      700.48     18.83 o 
  -1   7  12      132.23      128.46      7.21 o 
   0   7  12      376.65      398.56     10.26 o 
   1   7  12      131.94      120.95      5.58 o 
   2   7  12      642.94      687.10     18.03 o 
   3   7  12      185.42      194.64     13.70 o 
   4   7  12      197.34      180.55     20.81 o 
   5   7  12        9.51       17.57      4.64 o 
   6   7  12       24.17       14.02      5.57 o 
   7   7  12      106.37      107.97     10.76 o 
   8   7  12       31.08       24.39      6.61 o 
  -7   8  12        5.08        7.30      5.43 o 
  -6   8  12       11.79       17.60      6.93 o 
  -5   8  12       75.35       71.42      8.94 o 
  -4   8  12       30.90       23.79     10.27 o 
  -3   8  12       39.30       35.91      5.43 o 
  -2   8  12      126.64      141.94      8.87 o 
  -1   8  12      256.56      258.22     10.12 o 
   0   8  12       59.44       63.73      5.17 o 
   1   8  12      254.40      255.13      9.10 o 
   2   8  12      129.39      129.60      7.48 o 
   3   8  12       38.19       36.47      5.45 o 
   4   8  12       31.90       29.06      5.21 o 
   5   8  12       73.93       81.00      7.31 o 
   6   8  12       12.64       12.00      4.54 o 
   7   8  12        5.32        1.13      5.28 o 
  -7   9  12      108.10      107.28     11.08 o 
  -6   9  12       72.67       73.16      9.32 o 
  -5   9  12       10.01       12.98      5.92 o 
  -4   9  12       84.20       93.82      9.99 o 
  -3   9  12       85.69       83.97      7.58 o 
  -2   9  12      625.20      653.99     27.72 o 
  -1   9  12      422.86      421.95     15.39 o 
   0   9  12      702.60      719.95     19.43 o 
   1   9  12      419.84      408.39     14.18 o 
   2   9  12      627.09      656.39     21.68 o 
   3   9  12       86.83       74.84      7.24 o 
   4   9  12       83.82       82.50      7.40 o 
   5   9  12       10.59       15.94      6.36 o 
   6   9  12       70.35       58.38      8.77 o 
   7   9  12      109.76      116.88     11.72 o 
  -6  10  12       88.26       81.52      9.80 o 
  -5  10  12      197.93      196.42     13.94 o 
  -4  10  12      220.18      213.79     14.04 o 
  -3  10  12      132.87      138.18     11.97 o 
  -2  10  12       94.78       98.30      8.35 o 
  -1  10  12       29.10       29.02      5.26 o 
   0  10  12      243.91      256.81     10.31 o 
   1  10  12       30.00       24.02      4.75 o 
   2  10  12       92.99      112.06      8.47 o 
   3  10  12      133.31      136.56     12.93 o 
   4  10  12      222.26      218.24     28.80 o 
   5  10  12      198.58      194.34     14.53 o 
   6  10  12       87.93       82.59     16.80 o 
  -5  11  12        7.46       10.93      8.53 o 
  -4  11  12       37.85       41.95      8.08 o 
  -3  11  12        7.93       10.06      5.56 o 
  -2  11  12      169.97      192.25     11.08 o 
  -1  11  12      161.73      190.45     13.72 o 
   0  11  12      245.62      241.66     13.43 o 
   1  11  12      161.60      177.92     14.00 o 
   2  11  12      166.56      181.71     13.94 o 
   3  11  12        8.74        2.82      6.02 o 
   4  11  12       37.77       42.54      9.47 o 
   5  11  12        7.74        8.27      9.33 o 
  -3  12  12        0.43       -1.48      5.05 o 
  -2  12  12       47.66       53.88      7.11 o 
  -1  12  12       35.12       34.68      6.20 o 
   0  12  12        0.06        1.95      5.27 o 
   1  12  12       35.05       38.39     11.20 o 
   2  12  12       44.89       42.66     11.73 o 
   3  12  12        0.52        2.12      6.93 o 
   1   0  13      554.33      546.91     12.37 o 
   2   0  13       13.08       12.89      3.33 o 
   3   0  13     1102.04     1124.74     26.76 o 
   4   0  13      468.13      450.76     15.96 o 
   5   0  13       17.18       11.69      5.19 o 
   6   0  13      135.09      129.58     10.69 o 
   7   0  13      102.67      104.10      9.72 o 
   8   0  13      203.53      205.70     13.07 o 
   9   0  13       78.77       77.53     11.46 o 
  -9   1  13        9.82       12.66      5.42 o 
  -8   1  13        2.52        2.33      5.47 o 
  -7   1  13       33.64       36.95      8.93 o 
  -6   1  13       32.32       23.71      6.00 o 
  -5   1  13      267.35      256.64     18.00 o 
  -4   1  13       19.98       12.45      4.88 o 
  -3   1  13       44.32       41.08      4.46 o 
  -2   1  13      209.04      214.68      8.73 o 
  -1   1  13       55.01       54.72      3.91 o 
   0   1  13      119.10      117.40      5.27 o 
   1   1  13       55.64       54.51      3.83 o 
   2   1  13      212.12      217.05      8.65 o 
   3   1  13       44.26       42.77      4.43 o 
   4   1  13       20.73       18.41      7.80 o 
   5   1  13      266.27      238.45     13.73 o 
   6   1  13       31.97       28.10      6.09 o 
   7   1  13       33.96       29.48      6.20 o 
   8   1  13        2.08       -0.26      4.39 o 
   9   1  13        9.55       16.15      5.57 o 
  -9   2  13       33.65       43.40      7.04 o 
  -8   2  13      254.61      250.79     14.53 o 
  -7   2  13        5.04        4.63      4.80 o 
  -6   2  13      402.50      404.34     18.70 o 
  -5   2  13       18.69       21.42      5.76 o 
  -4   2  13      589.81      608.91     19.54 o 
  -3   2  13      203.90      201.38      8.55 o 
  -2   2  13      254.50      257.34      9.76 o 
  -1   2  13      309.24      312.80      9.54 o 
   0   2  13        2.43        4.86      2.28 o 
   1   2  13      319.55      321.15      8.75 o 
   2   2  13      250.17      254.85      8.52 o 
   3   2  13      208.98      211.06      8.70 o 
   4   2  13      586.17      589.80     19.21 o 
   5   2  13       19.06       18.14      5.57 o 
   6   2  13      404.62      403.40     18.67 o 
   7   2  13        5.77       10.32      5.06 o 
   8   2  13      249.13      256.88     14.73 o 
   9   2  13       36.20       38.77      7.10 o 
  -8   3  13       83.40       88.97      9.38 o 
  -7   3  13       76.89       81.36      8.88 o 
  -6   3  13       31.63       33.47      6.57 o 
  -5   3  13      103.09       97.65      9.21 o 
  -4   3  13      133.91      134.91     10.67 o 
  -3   3  13      151.32      166.43      7.88 o 
  -2   3  13      554.53      547.36     15.50 o 
  -1   3  13      312.31      313.58     10.10 o 
   0   3  13      724.29      717.43     15.22 o 
   1   3  13      317.90      307.78      8.62 o 
   2   3  13      552.41      556.63     13.89 o 
   3   3  13      158.08      167.92      7.85 o 
   4   3  13      135.91      138.24      8.25 o 
   5   3  13       97.56       84.85      9.09 o 
   6   3  13       33.29       28.67      6.46 o 
   7   3  13       74.63       70.61      8.57 o 
   8   3  13       86.18       84.65      9.40 o 
  -8   4  13      118.14      129.43     12.80 o 
  -7   4  13       12.18       13.06      5.45 o 
  -6   4  13      238.05      233.49     18.26 o 
  -5   4  13       22.70       22.61      6.02 o 
  -4   4  13      143.27      138.45     10.65 o 
  -3   4  13       50.44       45.47      4.77 o 
  -2   4  13      132.60      130.55      7.23 o 
  -1   4  13       11.86        9.61      3.77 o 
   0   4  13      229.24      211.44      8.57 o 
   1   4  13       10.16        7.60      2.45 o 
   2   4  13      128.53      128.72      6.09 o 
   3   4  13       49.52       44.59      4.33 o 
   4   4  13      146.50      145.16      8.55 o 
   5   4  13       24.34       19.06      5.72 o 
   6   4  13      239.38      236.83     14.09 o 
   7   4  13       13.25       19.65      5.95 o 
   8   4  13      117.89      118.54     18.80 o 
  -8   5  13      185.21      191.82     13.10 o 
  -7   5  13      107.46      107.08     10.24 o 
  -6   5  13       52.13       49.64      7.69 o 
  -5   5  13      354.58      351.38     17.30 o 
  -4   5  13       59.88       59.08      7.97 o 
  -3   5  13      566.52      565.90     21.09 o 
  -2   5  13      301.55      305.49     10.92 o 
  -1   5  13      339.22      355.89     13.55 o 
   0   5  13      578.19      568.38     13.02 o 
   1   5  13      336.11      346.85      9.39 o 
   2   5  13      297.50      307.97     10.00 o 
   3   5  13      562.75      563.14     19.59 o 
   4   5  13       61.11       68.28      5.62 o 
   5   5  13      348.21      330.11     17.08 o 
   6   5  13       53.51       59.07      8.23 o 
   7   5  13      105.51       99.68     10.24 o 
   8   5  13      182.41      186.24     13.19 o 
  -8   6  13       20.63       17.06      9.60 o 
  -7   6  13        2.57        2.03      4.61 o 
  -6   6  13       36.99       37.81      7.20 o 
  -5   6  13       14.24       20.99      6.13 o 
  -4   6  13       28.85       29.48      7.87 o 
  -3   6  13       18.33       17.48      4.38 o 
  -2   6  13       43.17       36.57      4.66 o 
  -1   6  13        5.15        7.90      3.20 o 
   0   6  13      117.29      107.23      5.46 o 
   1   6  13        4.40        7.06      2.69 o 
   2   6  13       44.65       45.92      4.33 o 
   3   6  13       17.14       21.03      3.72 o 
   4   6  13       29.41       33.11      5.28 o 
   5   6  13       13.59       17.60      6.14 o 
   6   6  13       37.61       29.26      6.92 o 
   7   6  13        2.47       -0.48      5.06 o 
   8   6  13       20.64        6.40      9.87 o 
  -7   7  13       81.47       66.37      8.92 o 
  -6   7  13       88.27       88.47      9.86 o 
  -5   7  13       88.98       81.48      9.53 o 
  -4   7  13      488.91      496.52     22.06 o 
  -3   7  13      329.15      328.87     13.89 o 
  -2   7  13      166.87      183.34      8.83 o 
  -1   7  13      510.12      552.52     16.09 o 
   0   7  13      276.70      283.70      9.34 o 
   1   7  13      508.31      540.71     14.08 o 
   2   7  13      166.15      182.38      7.90 o 
   3   7  13      331.38      325.28     13.67 o 
   4   7  13      491.27      510.83     48.20 o 
   5   7  13       87.06       92.23      8.15 o 
   6   7  13       86.86      101.66     12.43 o 
   7   7  13       81.90       73.01      9.42 o 
  -6   8  13       49.49       46.09      8.05 o 
  -5   8  13       21.12       19.78      6.47 o 
  -4   8  13       60.72       49.44      8.10 o 
  -3   8  13       20.43       24.57      5.27 o 
  -2   8  13       66.65       69.97      7.26 o 
  -1   8  13        5.82        5.19      3.21 o 
   0   8  13       15.99       22.17      4.04 o 
   1   8  13        5.69        2.11      3.31 o 
   2   8  13       66.48       60.38      5.77 o 
   3   8  13       19.83       19.95      4.86 o 
   4   8  13       60.68       58.81      6.71 o 
   5   8  13       21.36       23.13      5.18 o 
   6   8  13       50.38       54.57      6.72 o 
  -6   9  13       70.96       57.86     13.60 o 
  -5   9  13       37.94       45.19      8.01 o 
  -4   9  13      186.37      177.45     13.28 o 
  -3   9  13       70.44       77.59      9.52 o 
  -2   9  13      133.18      138.05     10.73 o 
  -1   9  13      309.13      324.28     11.95 o 
   0   9  13      128.23      137.51      7.97 o 
   1   9  13      305.13      305.19     13.25 o 
   2   9  13      134.85      145.35      9.55 o 
   3   9  13       69.98       75.79      7.43 o 
   4   9  13      185.90      172.95     14.50 o 
   5   9  13       38.67       34.22      7.81 o 
   6   9  13       69.38       61.64      9.40 o 
  -4  10  13       16.98       14.93      6.22 o 
  -3  10  13       82.10       78.45      9.80 o 
  -2  10  13       88.77       93.77      8.48 o 
  -1  10  13      195.73      203.12     11.49 o 
   0  10  13        0.33       -1.37      3.59 o 
   1  10  13      197.81      209.58     11.05 o 
   2  10  13       91.79       89.49      7.90 o 
   3  10  13       79.78       76.71     10.24 o 
   4  10  13       18.02       12.99      7.07 o 
   5  10  13       61.55       50.93     14.13 o 
  -3  11  13       16.74       10.14      6.02 o 
  -2  11  13      146.18      158.38     10.72 o 
  -1  11  13       76.39       86.20      8.41 o 
   0  11  13       82.10       93.92     10.74 o 
   1  11  13       77.86       72.52     13.33 o 
   2  11  13      142.74      157.31     18.13 o 
   3  11  13       17.36       28.09      7.59 o 
   0   0  14      103.65      107.34     13.16 o 
   1   0  14       21.14       21.69      3.37 o 
   2   0  14      195.65      188.53      8.30 o 
   3   0  14        0.09       -2.17      2.87 o 
   4   0  14       28.80       27.97      5.01 o 
   5   0  14        1.71        1.78      4.67 o 
   6   0  14        1.43        0.13      4.59 o 
   7   0  14      164.24      164.90     12.30 o 
   8   0  14        5.93        8.68      6.00 o 
  -8   1  14       34.53       27.73      6.60 o 
  -7   1  14       76.17       74.18      9.09 o 
  -6   1  14      103.40      112.22     10.48 o 
  -5   1  14      101.59      102.18     11.46 o 
  -4   1  14       48.64       40.73      5.75 o 
  -3   1  14       41.73       35.17      4.67 o 
  -2   1  14      392.82      396.59     13.40 o 
  -1   1  14       79.09       75.71      5.02 o 
   0   1  14       67.82       71.51      4.52 o 
   1   1  14       79.96       75.80      5.10 o 
   2   1  14      399.43      420.55     12.08 o 
   3   1  14       41.18       41.79      4.77 o 
   4   1  14       52.33       42.71      5.58 o 
   5   1  14      104.40      106.64     10.17 o 
   6   1  14      100.27      115.02     14.93 o 
   7   1  14       77.00       81.79      9.15 o 
   8   1  14       36.27       32.63      9.60 o 
  -8   2  14       49.43       49.53      7.64 o 
  -7   2  14       32.79       36.79      6.98 o 
  -6   2  14       13.52        9.78      5.45 o 
  -5   2  14       37.14       37.91      6.85 o 
  -4   2  14      264.86      244.03     11.58 o 
  -3   2  14       54.29       49.80      5.09 o 
  -2   2  14      679.71      642.63     17.76 o 
  -1   2  14      124.52      115.00      6.06 o 
   0   2  14      212.91      192.74      6.90 o 
   1   2  14      121.80      116.64      6.00 o 
   2   2  14      664.44      647.01     15.88 o 
   3   2  14       52.37       51.19      5.14 o 
   4   2  14      264.66      249.07     11.47 o 
   5   2  14       36.98       33.08      6.60 o 
   6   2  14       13.33       14.23      5.67 o 
   7   2  14       32.93       32.87      6.79 o 
   8   2  14       50.37       54.71      8.07 o 
  -8   3  14       59.48       61.22      8.43 o 
  -7   3  14       17.26       21.20      6.09 o 
  -6   3  14      145.25      161.96     11.75 o 
  -5   3  14       44.97       46.58     10.13 o 
  -4   3  14      400.35      381.90     18.46 o 
  -3   3  14       59.16       61.10      5.47 o 
  -2   3  14      109.39      105.50      6.90 o 
  -1   3  14      105.97       91.45      5.59 o 
   0   3  14      139.50      124.39      5.60 o 
   1   3  14      106.25      103.36      5.85 o 
   2   3  14      108.26      108.16      6.03 o 
   3   3  14       59.16       56.01      4.75 o 
   4   3  14      395.02      391.27     14.91 o 
   5   3  14       44.45       47.34     11.20 o 
   6   3  14      147.61      163.06     12.23 o 
   7   3  14       16.70       15.76      5.97 o 
   8   3  14       58.13       62.40      8.71 o 
  -7   4  14       20.34       20.03      6.20 o 
  -6   4  14       21.21       20.80      6.14 o 
  -5   4  14       36.13       44.58      9.20 o 
  -4   4  14      118.66      110.14     10.54 o 
  -3   4  14      203.36      203.12      9.06 o 
  -2   4  14       82.84       89.30      6.42 o 
  -1   4  14       62.97       60.55      4.83 o 
   0   4  14       14.78       14.32      2.92 o 
   1   4  14       61.35       60.95      5.29 o 
   2   4  14       87.85       89.28      5.55 o 
   3   4  14      202.10      211.10      9.08 o 
   4   4  14      122.43      141.23     15.63 o 
   5   4  14       36.33       40.64      7.34 o 
   6   4  14       21.36       16.90      6.21 o 
   7   4  14       22.49       32.16      7.10 o 
  -7   5  14        9.42       10.53      5.50 o 
  -6   5  14      185.74      194.98     18.80 o 
  -5   5  14      148.95      164.16     13.46 o 
  -4   5  14      365.03      361.74     18.09 o 
  -3   5  14      156.67      161.35      8.19 o 
  -2   5  14      171.25      180.19      8.70 o 
  -1   5  14        1.92        3.79      2.62 o 
   0   5  14      136.82      148.76      6.68 o 
   1   5  14        1.87        0.33      2.45 o 
   2   5  14      168.58      175.46      7.42 o 
   3   5  14      157.36      164.41      8.15 o 
   4   5  14      356.16      360.41     12.48 o 
   5   5  14      148.36      162.11     12.56 o 
   6   5  14      181.76      189.40     13.70 o 
   7   5  14       11.10       11.73      5.82 o 
  -7   6  14       25.79       28.20      6.93 o 
  -6   6  14       27.66       27.85      7.10 o 
  -5   6  14       24.31       26.99     11.46 o 
  -4   6  14       69.95       80.14      9.78 o 
  -3   6  14        7.85        4.99      3.84 o 
  -2   6  14       75.68       84.88      6.43 o 
  -1   6  14       49.03       54.16      4.73 o 
   0   6  14        7.05        4.66      2.72 o 
   1   6  14       46.43       45.59      4.42 o 
   2   6  14       77.19       89.16      5.65 o 
   3   6  14        8.87        9.98      3.50 o 
   4   6  14       71.36       76.95      7.56 o 
   5   6  14       25.25       28.54      6.85 o 
   6   6  14       28.10       34.87      7.62 o 
   7   6  14       26.83       30.32      7.23 o 
  -6   7  14      186.32      176.08     13.64 o 
  -5   7  14      401.31      420.47     20.80 o 
  -4   7  14      172.84      165.77     12.78 o 
  -3   7  14      308.88      330.34     15.54 o 
  -2   7  14      192.33      192.26      9.05 o 
  -1   7  14       20.56       22.19      3.58 o 
   0   7  14       86.55       85.69      5.71 o 
   1   7  14       22.46       24.49      3.63 o 
   2   7  14      190.44      187.92      9.15 o 
   3   7  14      314.06      321.56     20.30 o 
   4   7  14      170.40      158.67     10.33 o 
   5   7  14      409.88      442.50     23.46 o 
   6   7  14      185.05      181.36     14.22 o 
  -5   8  14       33.80       27.21      9.47 o 
  -4   8  14        1.44       -0.13      5.66 o 
  -3   8  14       38.09       47.54      9.87 o 
  -2   8  14       55.10       45.04      6.40 o 
  -1   8  14       28.35       31.21      4.69 o 
   0   8  14       99.98      101.84      8.24 o 
   1   8  14       27.60       40.42      5.63 o 
   2   8  14       55.42       56.59      6.61 o 
   3   8  14       36.99       49.88      9.87 o 
   4   8  14        1.14        1.05      4.04 o 
   5   8  14       33.59       42.58     10.29 o 
  -4   9  14       31.95       35.07      9.20 o 
  -3   9  14      220.60      242.35     15.55 o 
  -2   9  14       41.22       46.63      6.65 o 
  -1   9  14       22.47       23.50      4.65 o 
   0   9  14        5.02        5.42      4.16 o 
   1   9  14       24.72       26.73      5.25 o 
   2   9  14       43.00       51.15      6.92 o 
   3   9  14      221.86      223.71     12.28 o 
   4   9  14       33.58       38.67      6.21 o 
  -3  10  14       33.15       42.36      8.27 o 
  -2  10  14        5.14        6.90      4.33 o 
  -1  10  14       15.54       17.40      5.33 o 
   0  10  14       74.10       89.13     12.15 o 
   1  10  14       13.24       15.77      5.75 o 
   2  10  14        5.74       10.31      5.37 o 
   3  10  14       33.03       29.55      7.75 o 
   1   0  15       39.76       39.19      8.43 o 
   2   0  15       21.22       24.03      3.67 o 
   3   0  15      305.50      300.01     11.25 o 
   4   0  15       63.72       59.17      7.11 o 
   5   0  15       86.49       65.59      8.81 o 
   6   0  15       25.05       19.89      6.40 o 
   7   0  15        1.70       -2.42      4.83 o 
  -7   1  15       90.29       79.70      9.45 o 
  -6   1  15       17.49       18.15      6.20 o 
  -5   1  15      145.47      131.88     11.50 o 
  -4   1  15      163.68      153.85     11.88 o 
  -3   1  15      370.12      378.99     13.71 o 
  -2   1  15       69.75       79.79      5.66 o 
  -1   1  15      804.87      815.52     19.22 o 
   0   1  15       11.19       14.39      3.38 o 
   1   1  15      800.43      830.33     25.51 o 
   2   1  15       67.12       75.88      5.48 o 
   3   1  15      362.03      374.04     13.11 o 
   4   1  15      160.11      167.45     16.03 o 
   5   1  15      144.99      129.51     11.46 o 
   6   1  15       17.44       12.51      5.76 o 
   7   1  15       89.43       79.62     15.73 o 
  -7   2  15       93.97       95.23     10.17 o 
  -6   2  15       33.69       34.52      7.24 o 
  -5   2  15       51.02       45.40      7.74 o 
  -4   2  15       43.44       34.87      6.67 o 
  -3   2  15      110.73      120.19      7.52 o 
  -2   2  15       17.49       16.17      4.02 o 
  -1   2  15      160.86      166.23      7.30 o 
   0   2  15       95.51       91.88      6.52 o 
   1   2  15      161.10      166.43      7.25 o 
   2   2  15       17.05       17.29      3.47 o 
   3   2  15      110.63      114.75      9.35 o 
   4   2  15       44.14       38.98      5.80 o 
   5   2  15       49.76       49.34      8.35 o 
   6   2  15       33.69       29.21      7.73 o 
   7   2  15       90.84       77.00      9.54 o 
  -7   3  15       12.16       13.90      5.75 o 
  -6   3  15      208.14      212.13     14.08 o 
  -5   3  15       15.96       15.23      5.94 o 
  -4   3  15      324.06      318.73     27.06 o 
  -3   3  15      108.17      108.22      7.22 o 
  -2   3  15       45.33       41.36      4.93 o 
  -1   3  15       41.57       39.69      4.28 o 
   0   3  15       52.88       55.00      4.79 o 
   1   3  15       38.98       36.92      4.03 o 
   2   3  15       45.62       42.63      4.37 o 
   3   3  15      109.70      115.67      7.33 o 
   4   3  15      318.39      311.43     15.65 o 
   5   3  15       15.48       17.42     10.93 o 
   6   3  15      203.53      192.43     14.12 o 
   7   3  15       12.77        9.36      6.26 o 
  -6   4  15       32.79       22.03      6.64 o 
  -5   4  15      178.80      177.66     13.10 o 
  -4   4  15        2.77        8.27      5.66 o 
  -3   4  15      249.59      250.86     10.61 o 
  -2   4  15        6.80        5.11      3.49 o 
  -1   4  15      136.95      130.74      6.71 o 
   0   4  15        1.74        0.81      2.58 o 
   1   4  15      133.96      133.20      6.73 o 
   2   4  15        7.31        7.19      2.97 o 
   3   4  15      247.25      244.80     10.09 o 
   4   4  15        2.67       -2.00      2.99 o 
   5   4  15      179.35      164.40     13.29 o 
   6   4  15       32.85       34.74      7.47 o 
  -6   5  15      121.15      125.38     14.13 o 
  -5   5  15       87.20       96.19     10.55 o 
  -4   5  15      217.51      234.14     15.46 o 
  -3   5  15       69.42       81.85      7.81 o 
  -2   5  15      138.96      139.49      7.97 o 
  -1   5  15       41.44       38.86      4.33 o 
   0   5  15       75.44       76.02      6.02 o 
   1   5  15       40.17       36.02      4.23 o 
   2   5  15      138.67      129.14      6.76 o 
   3   5  15       68.33       58.95      5.50 o 
   4   5  15      217.66      219.41     11.47 o 
   5   5  15       88.89       83.65     10.17 o 
   6   5  15      122.36      101.45     11.05 o 
  -5   6  15      143.77      141.57     12.59 o 
  -4   6  15      118.18      122.98     11.68 o 
  -3   6  15      215.34      205.45     14.04 o 
  -2   6  15       45.23       56.27      7.43 o 
  -1   6  15       54.78       54.73      4.94 o 
   0   6  15       17.75       22.79      4.02 o 
   1   6  15       57.48       59.77      5.56 o 
   2   6  15       46.42       48.63      4.91 o 
   3   6  15      213.11      209.65     11.39 o 
   4   6  15      118.71      125.84     13.32 o 
   5   6  15      143.44      151.91     13.00 o 
  -5   7  15       22.21       19.66      6.73 o 
  -4   7  15      201.57      209.95     14.60 o 
  -3   7  15        8.31       14.80      6.34 o 
  -2   7  15      179.54      184.01     11.08 o 
  -1   7  15        2.07        0.90      2.82 o 
   0   7  15       47.81       46.16      5.04 o 
   1   7  15        2.13        1.29      3.49 o 
   2   7  15      180.35      175.70     10.82 o 
   3   7  15        9.31        9.41      4.99 o 
   4   7  15      204.79      232.48     15.83 o 
   5   7  15       21.22       16.26      6.79 o 
  -4   8  15      311.25      329.20     18.56 o 
  -3   8  15      150.37      153.67     13.10 o 
  -2   8  15       74.87       69.44      7.59 o 
  -1   8  15       21.13       22.98      5.44 o 
   0   8  15        0.08        1.59      4.97 o 
   1   8  15       20.50       12.41      6.13 o 
   2   8  15       73.19       67.72     13.06 o 
   3   8  15      145.66      148.17     13.16 o 
   4   8  15      314.78      308.74     18.56 o 
  -2   9  15       50.77       58.02      7.17 o 
  -1   9  15       33.38       41.25     14.93 o 
   0   9  15       45.94       54.19      8.75 o 
   2   9  15       50.49       48.79     12.26 o 
   0   0  16        4.09        3.43      4.74 o 
   1   0  16       10.88        8.80      3.26 o 
   2   0  16       29.16       32.28      4.28 o 
   3   0  16       28.25       37.61      6.04 o 
   4   0  16        2.46        8.21      4.62 o 
   5   0  16        6.37        6.09      5.57 o 
   6   0  16       22.43       15.84      6.31 o 
  -6   1  16       41.76       40.85      7.81 o 
  -5   1  16      453.91      443.18     21.18 o 
  -4   1  16       19.86       19.01      5.47 o 
  -3   1  16      452.20      439.34     17.23 o 
  -2   1  16      107.31      108.58      6.52 o 
  -1   1  16       70.04       67.89      5.37 o 
   0   1  16      135.82      141.66      7.85 o 
   1   1  16       72.78       73.84      5.49 o 
   2   1  16      105.14      108.02      6.56 o 
   3   1  16      457.27      483.37     15.23 o 
   4   1  16       20.93       23.46      5.28 o 
   5   1  16      447.10      424.46     40.66 o 
   6   1  16       42.23       48.45      8.33 o 
  -6   2  16       13.86        9.49      6.00 o 
  -5   2  16       29.47       21.91      6.50 o 
  -4   2  16       46.60       38.45      7.89 o 
  -3   2  16      166.47      165.72     10.77 o 
  -2   2  16       17.42       15.44      3.55 o 
  -1   2  16      154.64      161.89      7.62 o 
   0   2  16        2.60        6.98      3.11 o 
   1   2  16      156.42      170.19      8.02 o 
   2   2  16       17.47       19.27      3.66 o 
   3   2  16      164.64      175.01      9.30 o 
   4   2  16       45.52       38.68      7.30 o 
   5   2  16       29.40       23.81      7.30 o 
   6   2  16       13.17        8.40      6.21 o 
  -5   3  16      234.38      217.84     14.86 o 
  -4   3  16       17.15       19.43      6.64 o 
  -3   3  16      230.79      235.92     13.71 o 
  -2   3  16       74.10       79.96      5.89 o 
  -1   3  16       36.27       36.69      4.29 o 
   0   3  16      128.09      135.16      7.75 o 
   1   3  16       35.66       33.96      4.71 o 
   2   3  16       70.55       79.43      5.84 o 
   3   3  16      225.52      225.05     11.65 o 
   4   3  16       17.22       25.65      5.43 o 
   5   3  16      233.79      228.21     15.03 o 
  -5   4  16        7.49        7.47      5.88 o 
  -4   4  16       56.42       49.82      8.75 o 
  -3   4  16       33.01       25.42      8.00 o 
  -2   4  16      106.15      106.28      7.04 o 
  -1   4  16       83.23       81.16      5.91 o 
   0   4  16       20.70       21.27      4.12 o 
   1   4  16       84.77       82.22      6.55 o 
   2   4  16      109.10      106.33      6.95 o 
   3   4  16       33.13       34.06      5.68 o 
   4   4  16       57.79       53.10      6.70 o 
   5   4  16        7.05        8.93      6.28 o 
  -4   5  16      162.81      153.50     12.97 o 
  -3   5  16       78.99       77.17     10.05 o 
  -2   5  16      145.85      155.18     10.12 o 
  -1   5  16       46.25       35.94      5.18 o 
   0   5  16        5.45        0.85      3.48 o 
   1   5  16       46.05       42.55      5.29 o 
   2   5  16      145.24      161.27     10.93 o 
   3   5  16       79.24       70.27      7.32 o 
   4   5  16      160.99      145.00     26.26 o 
  -4   6  16      148.40      152.96     13.18 o 
  -3   6  16       75.07       73.76      9.75 o 
  -2   6  16      118.18      122.95      8.16 o 
  -1   6  16       32.70       42.12      6.16 o 
   0   6  16       16.66       13.59      4.50 o 
   1   6  16       30.08       28.96      6.12 o 
   2   6  16      115.93      102.92     15.46 o 
   3   6  16       70.95       65.72      9.86 o 
   4   6  16      146.94      138.71     13.05 o 
  -3   7  16        7.43       14.53      6.79 o 
  -2   7  16        1.47        0.00      3.65 o 
  -1   7  16        3.86        1.71      3.82 o 
   0   7  16       24.03       26.62      6.78 o 
   1   7  16        3.87        1.29      5.27 o 
   2   7  16        1.43        4.80      7.73 o 
   3   7  16        7.55        9.71      6.34 o 
   0   8  16       97.67      115.59     11.58 o 
   1   0  17        1.69        4.58      5.33 o 
   2   0  17        2.39        5.67      4.58 o 
   3   0  17       34.27       31.18      7.62 o 
   4   0  17      268.88      260.33     27.86 o 
  -4   1  17      305.84      329.31     18.40 o 
  -3   1  17       80.21       71.96     11.06 o 
  -2   1  17      175.03      171.15     10.82 o 
  -1   1  17       64.93       59.28      8.75 o 
   0   1  17        0.57        1.82      4.73 o 
   1   1  17       65.14       71.55      9.03 o 
   2   1  17      171.16      167.75     10.63 o 
   3   1  17       81.32       75.46      9.99 o 
   4   1  17      303.52      301.90     17.97 o 
  -4   2  17       71.45       65.07      9.62 o 
  -3   2  17       22.17       18.08      6.38 o 
  -2   2  17      127.77      122.28      9.65 o 
  -1   2  17       40.16       43.92      8.10 o 
   0   2  17      246.18      274.86     14.37 o 
   1   2  17       41.33       47.82      6.75 o 
   2   2  17      129.59      119.79     11.58 o 
   3   2  17       22.75       26.14     10.13 o 
   4   2  17       74.60       72.42     10.29 o 
  -4   3  17      341.81      351.00     19.48 o 
  -3   3  17       79.38       79.59     10.93 o 
  -2   3  17      140.15      146.76     10.30 o 
  -1   3  17       89.84       86.85     10.26 o 
   0   3  17        1.58        1.47      4.54 o 
   1   3  17       90.46       96.36      8.78 o 
   2   3  17      142.11      148.11     14.30 o 
   3   3  17       78.27       89.04     11.02 o 
   4   3  17      344.47      358.98     19.86 o 
  -3   4  17       26.35       27.99      7.35 o 
  -2   4  17      185.78      177.27     11.01 o 
  -1   4  17       15.25        7.07      5.66 o 
   0   4  17      174.55      180.87     13.57 o 
   1   4  17       15.04       12.09      4.93 o 
   2   4  17      182.68      175.55     15.20 o 
   3   4  17       26.25       25.79      7.59 o 
  -2   5  17       21.90       17.94      5.72 o 
  -1   5  17        6.12        8.91      5.75 o 
   0   5  17       24.47       22.43      6.67 o 
   1   5  17        5.75        8.84      4.82 o 
   2   5  17       21.17       23.45      8.01 o 
   0   0  18      201.29      225.03     21.60 o 
   1   0  18       15.01       14.53      6.41 o 
  -1   1  18       31.69       33.34      7.63 o 
   0   1  18      152.58      150.46     12.91 o 
   1   1  18       31.65       39.82      8.08 o 
   0   2  18       50.12       53.82      8.84 o 
                                                 
