# Supplementary material for: Crystal structure of di­methyl­formamidium bis­(tri­fluoro­methane­sulfon­yl)amide: an ionic liquid
Source: Acta Crystallogr E Crystallogr Commun. 2016 Aug 12;72(Pt 9):1290–2. doi: 10.1107/S2056989016012251 (PMC5120709; doi:10.1107/S2056989016012251)
Supplement: Supplementary file 3 [file e-72-01290-Isup3.cml]

<?xml version="1.0" ?>
<cml>
<molecule id="m1">
  <atomArray>
    <atom id="a1" elementType="C"
          x2="-6.599999904632568" y2="3.299999952316284" />
    <atom id="a2" elementType="S"
          x2="-5.511055461605285" y2="4.388944395343567" />
    <atom id="a3" elementType="N" formalCharge="-1"
          x2="-4.17737633977725" y2="3.618944395343567" />
    <atom id="a4" elementType="S"
          x2="-2.843697217949214" y2="4.388944395343567" />
    <atom id="a5" elementType="C"
          x2="-1.5100180961211782" y2="3.618944395343567" />
    <atom id="a6" elementType="F"
          x2="-0.17633897429314271" y2="4.388944395343567" />
    <atom id="a7" elementType="F"
          x2="-0.022492323636013056" y2="3.220363065885685" />
    <atom id="a8" elementType="F"
          x2="-1.1114367666632958" y2="2.1314186228584022" />
    <atom id="a9" elementType="F"
          x2="-8.087525677117734" y2="3.6985812817741666" />
    <atom id="a10" elementType="F"
          x2="-6.99858123409045" y2="1.8124741798311188" />
    <atom id="a11" elementType="F"
          x2="-5.829999904632568" y2="1.966320830488249" />
    <atom id="a12" elementType="N"
          x2="-1.5950000286102295" y2="-3.4649999141693115" />
    <atom id="a13" elementType="C"
          x2="-2.6839444716375125" y2="-2.3760554711420285" />
    <atom id="a14" elementType="C"
          x2="-2.9286791504382648" y2="-4.234999914169312" />
    <atom id="a15" elementType="C" formalCharge="1"
          x2="-0.2613209067821938" y2="-4.234999914169311" />
    <atom id="a16" elementType="O"
          x2="1.072358215045842" y2="-3.464999914169311" />
    <atom id="a17" elementType="H"
          x2="1.072358215045842" y2="-1.924999914169311" />
    <atom id="a18" elementType="O"
          x2="-6.99858123409045" y2="4.78752572480145" />
    <atom id="a19" elementType="O"
          x2="-4.422111018578002" y2="5.47788883837085" />
    <atom id="a20" elementType="O"
          x2="-2.843697217949214" y2="5.928944395343567" />
    <atom id="a21" elementType="O"
          x2="-1.5100180961211782" y2="5.158944395343567" />
  </atomArray>
  <bondArray>
    <bond atomRefs2="a1 a2" order="1" />
    <bond atomRefs2="a2 a3" order="1" />
    <bond atomRefs2="a3 a4" order="1" />
    <bond atomRefs2="a4 a5" order="1" />
    <bond atomRefs2="a5 a6" order="1" />
    <bond atomRefs2="a5 a7" order="1" />
    <bond atomRefs2="a5 a8" order="1" />
    <bond atomRefs2="a1 a9" order="1" />
    <bond atomRefs2="a1 a10" order="1" />
    <bond atomRefs2="a1 a11" order="1" />
    <bond atomRefs2="a12 a13" order="1" />
    <bond atomRefs2="a12 a14" order="1" />
    <bond atomRefs2="a12 a15" order="1" />
    <bond atomRefs2="a15 a16" order="1" />
    <bond atomRefs2="a16 a17" order="1" />
    <bond atomRefs2="a2 a18" order="2" />
    <bond atomRefs2="a2 a19" order="2" />
    <bond atomRefs2="a4 a20" order="2" />
    <bond atomRefs2="a4 a21" order="2" />
  </bondArray>
</molecule>
</cml>
